# Supplementary material for: Bromidotricarbon­yl[2-(pyridin-2-yl-κN)-5-p-tolyl-1,3,4-oxadiazole-κN 3]rhenium(I) dichloro­methane monosolvate
Source: Acta Crystallogr Sect E Struct Rep Online. 2010 Dec 4;67(Pt 1):m9–m10. doi: 10.1107/S160053681004969X (PMC3050244; doi:10.1107/S160053681004969X)
Supplement: Supplementary file 2 [file e-67-000m9-Isup2.hkl]

# 
# h,k,l, Fc-squared, Fo-squared, sigma(Fo-squared) and status flag 
# 
data_I
_shelx_title ' FANG2 in C2/c' 
_shelx_refln_list_code          4 
_shelx_F_calc_maximum     1531.06 
_exptl_crystal_F_000      2544.00 
_reflns_d_resolution_high  0.7708 
 
loop_ 
 _symmetry_equiv_pos_as_xyz 
 'x, y, z' 
 '-x, y, -z+1/2' 
 'x+1/2, y+1/2, z' 
 '-x+1/2, y+1/2, -z+1/2' 
 '-x, -y, -z' 
 'x, -y, z-1/2' 
 '-x+1/2, -y+1/2, -z' 
 'x+1/2, -y+1/2, z-1/2' 
 
_cell_length_a    12.5896 
_cell_length_b    19.6214 
_cell_length_c    17.6605 
_cell_angle_alpha  90.000 
_cell_angle_beta  101.772 
_cell_angle_gamma  90.000 
 
_shelx_F_squared_multiplier     1.000 
 
loop_ 
 _refln_index_h 
 _refln_index_k 
 _refln_index_l 
 _refln_F_squared_calc 
 _refln_F_squared_meas 
 _refln_F_squared_sigma 
 _refln_observed_status 
   2   0   0   348563.78   291277.56  17400.63 o 
   4   0   0    35188.07    33127.14   3234.54 o 
   6   0   0    52964.27    47716.60   4541.73 o 
   8   0   0    90847.27    79532.44   2912.80 o 
  10   0   0    15168.51    11821.31    854.88 o 
  12   0   0        6.04       -3.49    122.79 o 
  14   0   0     1857.40     1872.02    330.82 o 
   3   1   0    14304.42    13288.40    793.74 o 
   5   1   0    23782.00    17385.39    566.25 o 
   7   1   0    69753.59    62538.68   2821.84 o 
   9   1   0    14828.31    13316.28    227.21 o 
  11   1   0    10622.15     9467.71    332.33 o 
  13   1   0    16802.39    17040.37    543.50 o 
  15   1   0    10252.99    12024.91    574.40 o 
   2   2   0     1318.92     1805.72    112.49 o 
   4   2   0     1378.73     1371.33     98.38 o 
   6   2   0     4871.98     4094.01    147.96 o 
   8   2   0     4230.67     3805.35    100.85 o 
  10   2   0      256.33      394.74     74.03 o 
  12   2   0      131.94       96.10     37.69 o 
  14   2   0      275.47      420.42    144.72 o 
   1   3   0    16598.35    17736.44    165.01 o 
   3   3   0     8394.89     9038.20    254.11 o 
   5   3   0    69605.43    64667.32   4489.18 o 
   7   3   0    65430.10    60562.78   2502.37 o 
   9   3   0     1822.79     1670.33    114.58 o 
  11   3   0     3980.59     3662.25    167.81 o 
  13   3   0    13364.02    13519.84    574.57 o 
  15   3   0     9258.04    10531.09    539.46 o 
   0   4   0   392728.00   451775.78  17831.19 o 
   2   4   0   210757.67   235253.75   6377.28 o 
   4   4   0    65129.58    66132.61   2843.85 o 
   6   4   0    57739.08    52122.85   3675.70 o 
   8   4   0   117972.84   111133.05   4393.16 o 
  10   4   0    10643.59    10562.36    332.81 o 
  12   4   0      805.70      749.45     90.64 o 
  14   4   0      141.61     -130.73    153.50 o 
   1   5   0      271.80      417.62     66.86 o 
   3   5   0     4284.37     4797.59    122.34 o 
   5   5   0    41234.89    43253.94   1830.65 o 
   7   5   0    80886.84    81827.10   5097.16 o 
   9   5   0    33385.03    32255.90   1555.17 o 
  11   5   0    15958.96    14677.22    558.62 o 
  13   5   0    10825.09    11635.95    715.06 o 
  15   5   0     4929.15     4807.61    402.25 o 
   0   6   0    23470.75    26058.82    480.11 o 
   2   6   0    10936.85    12777.23    270.11 o 
   4   6   0    45717.41    48874.84   1737.97 o 
   6   6   0    20749.47    22037.00   1297.56 o 
   8   6   0     1861.09     2066.98    159.74 o 
  10   6   0      308.00      171.25     82.69 o 
  12   6   0      561.01      612.20    109.09 o 
  14   6   0      127.24      423.02    181.52 o 
   1   7   0    16866.13    17553.37    249.61 o 
   3   7   0    11127.45    11698.96    437.48 o 
   5   7   0    40717.36    41044.05   1610.52 o 
   7   7   0    62476.56    62850.11   4232.98 o 
   9   7   0     4203.75     4279.38    319.37 o 
  11   7   0       70.50      311.93     47.71 o 
  13   7   0     1857.55     1668.64    445.65 o 
  15   7   0     2394.97     2430.97    387.60 o 
   0   8   0   181931.42   188181.47   5364.45 o 
   2   8   0   138634.13   153112.19   2893.08 o 
   4   8   0    70766.43    76320.32   3290.72 o 
   6   8   0    83965.12    88354.52   4420.73 o 
   8   8   0    58055.16    61712.20   4183.62 o 
  10   8   0     5790.74     6571.24    472.92 o 
  12   8   0      663.72      583.63     79.97 o 
  14   8   0       15.09      -30.30    132.69 o 
   1   9   0      358.01      639.92     68.07 o 
   3   9   0     7510.41     7862.46    171.34 o 
   5   9   0    49124.68    51870.03   1800.60 o 
   7   9   0    56744.28    57127.96   3065.39 o 
   9   9   0    23944.61    24340.02   1897.53 o 
  11   9   0    22795.79    24770.52   1768.30 o 
  13   9   0    23242.90    23066.41   1226.28 o 
   0  10   0    89775.67   108266.93   2774.05 o 
   2  10   0    20562.14    21111.49    389.26 o 
   4  10   0    10742.00    10771.17    278.65 o 
   6  10   0     4683.93     5091.95    192.85 o 
   8  10   0     2777.79     3234.01    150.03 o 
  10  10   0     2876.73     3081.21    413.25 o 
  12  10   0      842.16     1075.32    131.98 o 
  14  10   0      543.52      604.62    236.11 o 
   1  11   0     2319.71     2249.58    112.36 o 
   3  11   0     6581.85     7721.13    202.83 o 
   5  11   0    10524.72    10645.16    312.74 o 
   7  11   0     4724.11     5136.32    208.47 o 
   9  11   0      598.69      704.26    151.04 o 
  11  11   0      789.60      817.09    127.40 o 
  13  11   0     5502.35     5502.74    243.65 o 
   0  12   0   257059.50   282477.22  11414.55 o 
   2  12   0   109891.91   118903.76   2470.91 o 
   4  12   0    15105.44    15415.23    426.89 o 
   6  12   0    21020.44    22825.94    769.78 o 
   8  12   0    20002.38    21478.11   1084.24 o 
  10  12   0    10037.68    11303.94    827.39 o 
  12  12   0      100.09      215.91    137.30 o 
  14  12   0      132.53       93.92    194.31 o 
   1  13   0      187.45      360.45    132.32 o 
   3  13   0    16667.36    18430.21    451.27 o 
   5  13   0    29050.26    32113.46    801.37 o 
   7  13   0    28965.37    30455.37    912.08 o 
   9  13   0    13747.67    14885.23   1003.68 o 
  11  13   0    16258.63    18066.89   1148.66 o 
  13  13   0    13054.21    12898.98   1277.88 o 
   0  14   0    10581.64    11811.55    476.73 o 
   2  14   0    31705.21    34236.90    759.81 o 
   4  14   0    53228.96    55751.76   1350.57 o 
   6  14   0     3937.71     3953.91    197.90 o 
   8  14   0     4496.40     4756.14    332.94 o 
  10  14   0      402.51      432.97    131.40 o 
  12  14   0      343.51      266.26    123.15 o 
   1  15   0     2169.43     2575.01    182.51 o 
   3  15   0     1140.10     1417.62    161.20 o 
   5  15   0     4963.91     5464.79    276.16 o 
   7  15   0       74.29       85.83     95.25 o 
   9  15   0      999.03      930.09    261.50 o 
  11  15   0      587.53      491.22    253.96 o 
   0  16   0   102587.65   110783.98   3823.03 o 
   2  16   0    45238.64    50962.91   1267.60 o 
   4  16   0     4005.12     4129.27    286.94 o 
   6  16   0     9277.69    10365.56    349.10 o 
   8  16   0    27170.06    28325.98   1562.71 o 
  10  16   0     3581.01     3808.26    248.67 o 
  12  16   0       39.21       31.40    119.60 o 
   1  17   0     1028.06     1069.64    189.00 o 
   3  17   0     5349.86     5665.19    298.49 o 
   5  17   0     6866.74     7437.50    389.03 o 
   7  17   0    31525.40    33432.52   1004.81 o 
   9  17   0    21079.65    23159.36   1397.33 o 
  11  17   0    11246.45    12178.15    936.87 o 
   0  18   0    46986.01    48780.20   1634.33 o 
   2  18   0    23438.28    25537.60    678.74 o 
   4  18   0    28668.79    31331.03   1082.43 o 
   6  18   0    14386.76    15387.97    502.95 o 
   8  18   0     1025.57      866.17    176.93 o 
  10  18   0      197.64      224.25    137.35 o 
   1  19   0     5876.70     6755.91    331.70 o 
   3  19   0     8857.56     9368.64    476.18 o 
   5  19   0     1297.12     1302.51    199.27 o 
   7  19   0     1887.55     2115.08    207.94 o 
   9  19   0     1077.41      999.84    179.60 o 
   0  20   0    23090.95    23806.50   1187.50 o 
   2  20   0    11398.36    12818.92    502.08 o 
   4  20   0     8478.96     9365.75    434.66 o 
   6  20   0    11843.56    12791.93    500.27 o 
   8  20   0     6391.56     7423.03    402.41 o 
   1  21   0      333.04      468.21    245.44 o 
   3  21   0     7011.73     7236.83    428.95 o 
   5  21   0     9567.59     9985.08    449.15 o 
   7  21   0     6859.61     7915.12    389.67 o 
   9  21   0     9116.90     8584.59    831.98 o 
   0  22   0    17724.63    19628.17   1989.53 o 
   2  22   0    19368.42    20877.78    870.47 o 
   4  22   0    18365.90    18820.57    723.17 o 
   6  22   0     7698.79     7851.28    433.60 o 
   8  22   0      730.30      400.86    260.88 o 
   1  23   0     2819.86     3153.30    313.73 o 
   3  23   0     3888.08     4108.35    381.80 o 
   5  23   0       51.18      213.77    156.93 o 
   0  24   0     7508.37     9842.10   1162.63 o 
   2  24   0     5400.60     5648.27    482.35 o 
   4  24   0      950.24      940.41    215.89 o 
   1  25   0      945.91      985.78    250.57 o 
 -15   1   1     3839.15     4420.78    327.90 o 
 -13   1   1    15307.63    15058.81    465.89 o 
 -11   1   1    16151.53    13110.41    661.01 o 
  -9   1   1    29758.59    25326.32    387.36 o 
  -7   1   1    39108.81    30924.57   1392.84 o 
  -5   1   1      502.80      578.01     78.07 o 
  -3   1   1     3755.72     3346.60    183.96 o 
   3   1   1      162.95      343.54     38.47 o 
   5   1   1   116443.71    96654.07   2908.88 o 
   7   1   1    25984.10    20014.77    488.99 o 
   9   1   1      669.73      766.66     56.69 o 
  11   1   1    10519.43    10063.86    370.69 o 
  13   1   1    20825.68    20569.97    660.79 o 
  15   1   1     3107.96     3133.51    913.94 o 
 -16   2   1      311.45      516.26    177.62 o 
 -14   2   1     2313.89     2666.68    217.25 o 
 -12   2   1      270.33      323.78    108.58 o 
 -10   2   1    27252.75    24389.38    590.93 o 
  -8   2   1    65412.81    52313.32   1270.08 o 
  -6   2   1    45476.03    38664.30   1342.72 o 
  -4   2   1    37002.30    34892.28   1161.61 o 
  -2   2   1   295736.72   331167.53   6316.50 o 
   2   2   1   372931.13   362928.94  12045.64 o 
   4   2   1   118530.34   105952.68  10308.30 o 
   6   2   1   159313.03   125416.65   7208.79 o 
   8   2   1    47490.43    43492.15   1211.67 o 
  10   2   1     3033.16     2962.39    251.32 o 
  12   2   1       10.59      -61.48    127.98 o 
  14   2   1     1202.93     1623.32    205.51 o 
 -15   3   1    11887.73    13086.92    523.68 o 
 -13   3   1    13616.10    14373.67    560.82 o 
 -11   3   1    11410.02    11003.94    440.17 o 
  -9   3   1    52735.90    42803.21   1396.25 o 
  -7   3   1   104014.34    95115.18   2382.77 o 
  -5   3   1    42077.99    41522.40   1092.71 o 
  -3   3   1      203.00      370.21     47.90 o 
  -1   3   1     1981.55     2358.13     40.28 o 
   1   3   1     1314.92     1634.77     83.80 o 
   3   3   1    10577.60     9955.54    317.23 o 
   5   3   1    78859.17    73495.05   5742.39 o 
   7   3   1    26993.62    23366.69    928.80 o 
   9   3   1    20114.63    18311.52    286.72 o 
  11   3   1    28047.11    26964.56   1619.25 o 
  13   3   1    18101.96    18666.47   1063.39 o 
  15   3   1     5592.73     6575.35    693.85 o 
 -14   4   1        0.52      152.73    129.81 o 
 -12   4   1      433.18      420.75     70.12 o 
 -10   4   1       68.75       -3.52     61.92 o 
  -8   4   1     1097.49     1168.33     93.02 o 
  -6   4   1     1040.99     1055.78     59.56 o 
  -4   4   1    11924.50    12531.33    414.34 o 
  -2   4   1     6331.41     7728.28    119.35 o 
   0   4   1    42564.21    47617.77    532.88 o 
   2   4   1    29783.10    31425.72    729.13 o 
   4   4   1     2064.17     2524.07    109.75 o 
   6   4   1       23.33       73.71     62.37 o 
   8   4   1     4182.87     4537.04    215.82 o 
  10   4   1     2133.39     2124.64     77.31 o 
  12   4   1        4.15      -16.19    184.20 o 
  14   4   1      327.75      642.32    201.30 o 
 -15   5   1     5169.62     6224.36    426.08 o 
 -13   5   1     4214.66     4293.06    295.15 o 
 -11   5   1     4330.58     3549.47    216.72 o 
  -9   5   1    24813.10    25093.86    913.09 o 
  -7   5   1    35014.01    32701.32   1862.53 o 
  -5   5   1    21786.79    22030.07    896.93 o 
  -3   5   1       24.65      184.53     43.14 o 
  -1   5   1     2338.72     2949.69    147.62 o 
   1   5   1    17117.54    18073.01    256.13 o 
   3   5   1       80.33      160.53     53.69 o 
   5   5   1    39977.19    39774.70   2042.11 o 
   7   5   1    13269.90    13088.76   1088.98 o 
   9   5   1     4843.61     5005.16    434.34 o 
  11   5   1     8478.80     7698.79    284.40 o 
  13   5   1    12247.52    12924.72    802.56 o 
  15   5   1     2726.50     2933.31    521.90 o 
 -14   6   1     2373.54     2316.66    233.74 o 
 -12   6   1        0.75      192.10     64.16 o 
 -10   6   1    20462.44    20509.81   1106.48 o 
  -8   6   1    50804.54    51028.51   2789.53 o 
  -6   6   1    29403.97    30883.19   1747.49 o 
  -4   6   1    69448.28    77306.01   3091.52 o 
  -2   6   1   587950.88   667100.94  24090.33 o 
   0   6   1   387447.13   440574.25  12852.66 o 
   2   6   1     6186.08     6572.92    134.89 o 
   4   6   1    63957.90    66537.55   3549.17 o 
   6   6   1   188755.64   187871.02  12155.12 o 
   8   6   1    70958.20    69786.57   6380.43 o 
  10   6   1     6069.32     6444.58    437.93 o 
  12   6   1      284.38      227.35     77.50 o 
  14   6   1       10.03     -178.51    178.51 o 
 -15   7   1    10588.47    11733.69   1248.15 o 
 -13   7   1     8900.83     8430.88    379.15 o 
 -11   7   1     7621.79     7997.83    472.27 o 
  -9   7   1    37901.17    37697.99   2357.89 o 
  -7   7   1    86037.69    88953.80   5239.31 o 
  -5   7   1    46396.27    49529.38   2311.65 o 
  -3   7   1    32502.50    36074.00    741.24 o 
  -1   7   1     8936.92     9504.52    162.03 o 
   1   7   1      394.97      677.78     61.02 o 
   3   7   1     7537.22     8529.44    292.55 o 
   5   7   1    47871.10    46885.22   3226.56 o 
   7   7   1    48908.13    50052.56   3565.77 o 
   9   7   1    24397.28    26808.33   1836.95 o 
  11   7   1    19339.63    18149.86    979.50 o 
  13   7   1    10879.77    12605.53    724.64 o 
  15   7   1     4874.90     5348.21    453.97 o 
 -14   8   1        7.68      127.44    169.57 o 
 -12   8   1        1.06       63.99     67.70 o 
 -10   8   1       10.33      -83.48     83.48 o 
  -8   8   1     4267.77     4485.57    186.53 o 
  -6   8   1    15249.11    14427.83    804.45 o 
  -4   8   1     4017.08     4083.05    117.73 o 
  -2   8   1     3631.43     4086.22    145.80 o 
   0   8   1    18586.07    20407.82    320.96 o 
   2   8   1    62002.94    69337.82   1064.42 o 
   4   8   1    25758.65    26674.46    951.68 o 
   6   8   1     1875.40     1885.21    145.66 o 
   8   8   1      376.38      433.51     85.85 o 
  10   8   1      607.66      586.58    110.80 o 
  12   8   1      240.92      160.67     78.32 o 
  14   8   1       14.57      -45.30    142.58 o 
 -15   9   1     4333.33     5117.42    382.03 o 
 -13   9   1      267.21      220.27     71.45 o 
 -11   9   1      570.13      385.20    115.33 o 
  -9   9   1     4852.11     5242.15    409.21 o 
  -7   9   1    37051.61    38405.19   1894.62 o 
  -5   9   1    15516.73    16988.00    592.75 o 
  -3   9   1     3169.29     3097.42    132.17 o 
  -1   9   1     2661.77     3055.51    104.33 o 
   1   9   1    21917.43    24945.85    405.14 o 
   3   9   1     4175.08     5045.22    237.81 o 
   5   9   1    21168.42    22654.44   1309.74 o 
   7   9   1     2987.85     3610.15    203.10 o 
   9   9   1      105.12      202.54     81.66 o 
  11   9   1     2550.95     2540.44    189.80 o 
  13   9   1     3491.39     3523.60    350.61 o 
 -14  10   1      824.81      863.74    274.65 o 
 -12  10   1       75.23      137.33    102.47 o 
 -10  10   1    13715.48    13586.36   1232.56 o 
  -8  10   1    46964.19    50575.41   2655.31 o 
  -6  10   1     9695.22    10368.88    516.81 o 
  -4  10   1     9795.24     9578.18    415.94 o 
  -2  10   1   221683.66   243324.38   5848.95 o 
   0  10   1   331625.25   369196.44  10529.98 o 
   2  10   1    40064.88    41786.61    666.52 o 
   4  10   1    19784.04    18965.59    487.73 o 
   6  10   1    80451.72    83046.48   3518.76 o 
   8  10   1    48114.58    48855.15   2921.45 o 
  10  10   1      434.66      377.14    107.69 o 
  12  10   1       61.55       36.44    116.66 o 
  14  10   1      631.02      912.20    225.76 o 
 -13  11   1    16751.46    17175.66    968.16 o 
 -11  11   1    26883.17    28564.12   2352.50 o 
  -9  11   1    34782.59    38167.95   2422.87 o 
  -7  11   1    38782.95    40083.42   1631.36 o 
  -5  11   1    12824.72    13449.89    376.96 o 
  -3  11   1    13827.13    14842.54    294.08 o 
  -1  11   1    28342.41    31998.80    666.31 o 
   1  11   1       20.93       13.28     75.80 o 
   3  11   1     6144.54     6761.98    237.75 o 
   5  11   1    33832.29    35160.82   1182.76 o 
   7  11   1    40858.49    43877.36   1995.32 o 
   9  11   1    16612.60    18147.52   1209.68 o 
  11  11   1    15385.63    16559.73   1583.44 o 
  13  11   1    16893.12    17454.73   1854.45 o 
 -14  12   1       35.90      135.04    181.12 o 
 -12  12   1       18.86       21.31    100.02 o 
 -10  12   1       46.74      145.11     98.52 o 
  -8  12   1     3375.52     3440.57    176.42 o 
  -6  12   1    37431.17    39747.44   1140.84 o 
  -4  12   1    16187.37    18178.15    481.45 o 
  -2  12   1    22604.85    25598.26    566.14 o 
   0  12   1    36209.34    38986.28    701.66 o 
   2  12   1    45142.55    50446.34    904.20 o 
   4  12   1    45300.97    49164.32   1246.47 o 
   6  12   1    18293.22    19993.21    995.20 o 
   8  12   1       93.78       86.88    115.93 o 
  10  12   1     1717.07     1633.97    150.39 o 
  12  12   1      321.98      557.69    172.19 o 
 -13  13   1      546.94      455.67    132.37 o 
 -11  13   1        9.20      111.92    150.74 o 
  -9  13   1     1143.40     1099.98    143.25 o 
  -7  13   1    17884.89    20128.96    686.13 o 
  -5  13   1     3068.14     3344.62    164.98 o 
  -3  13   1    31053.48    32956.71    691.90 o 
  -1  13   1     3302.83     2922.56    164.72 o 
   1  13   1    38617.19    40036.92    747.95 o 
   3  13   1     2560.78     2885.37    161.92 o 
   5  13   1    18140.67    18740.76    509.19 o 
   7  13   1     2071.28     2263.41    180.95 o 
   9  13   1     5073.38     5256.78    338.21 o 
  11  13   1      162.12       49.48    101.57 o 
  13  13   1     3124.26     2757.66    466.19 o 
 -12  14   1        3.26      194.85    157.04 o 
 -10  14   1     9670.86    11702.73    741.85 o 
  -8  14   1    15778.99    16437.64   1008.84 o 
  -6  14   1     3828.46     4128.53    240.37 o 
  -4  14   1    21280.45    22583.21    515.03 o 
  -2  14   1    83589.76    91243.41   1845.34 o 
   0  14   1   132673.67   144966.94   3813.14 o 
   2  14   1    78392.52    83527.09   1705.22 o 
   4  14   1    33688.61    35799.70    840.56 o 
   6  14   1    36750.66    38613.05   1862.98 o 
   8  14   1    12695.10    13633.06    832.64 o 
  10  14   1      176.90      235.42    115.20 o 
  12  14   1      108.05       52.76    199.20 o 
 -13  15   1     8104.95     8706.21    795.98 o 
 -11  15   1    16832.05    17527.42   1084.49 o 
  -9  15   1    32414.97    34074.14   1804.29 o 
  -7  15   1    21817.02    22672.53    555.95 o 
  -5  15   1    23599.09    25422.48    618.31 o 
  -3  15   1    12142.28    13130.44    493.78 o 
  -1  15   1     4015.70     4690.23    251.69 o 
   1  15   1        4.30      157.17    102.75 o 
   3  15   1    11269.55    12680.28    411.84 o 
   5  15   1    28226.46    30023.72    923.86 o 
   7  15   1     9829.41    10218.44    405.09 o 
   9  15   1    20770.09    22044.52   1608.61 o 
  11  15   1    15910.43    17351.43   1237.05 o 
 -12  16   1      293.59      408.63    184.07 o 
 -10  16   1      157.26      242.08    128.06 o 
  -8  16   1     1687.95     1493.02    173.30 o 
  -6  16   1    18764.34    20153.89    779.70 o 
  -4  16   1    24837.98    27448.92    706.69 o 
  -2  16   1    30534.38    32531.31    749.01 o 
   0  16   1    10377.53    11954.70    369.37 o 
   2  16   1    28549.06    30295.46    708.53 o 
   4  16   1    32837.84    34721.03    829.06 o 
   6  16   1     8230.96     8437.66    389.63 o 
   8  16   1     1628.96     1745.06    182.26 o 
  10  16   1     6930.91     7126.88    447.35 o 
  12  16   1      403.65      556.01    168.13 o 
 -11  17   1     1764.04     1805.30    237.14 o 
  -9  17   1      540.90      520.72    152.90 o 
  -7  17   1     3254.11     3454.27    252.06 o 
  -5  17   1     1140.36     1346.23    147.72 o 
  -3  17   1     8128.34     7817.71    399.04 o 
  -1  17   1      215.03      339.82    115.46 o 
   1  17   1    18503.02    18468.55    511.22 o 
   3  17   1      865.36      906.14    180.29 o 
   5  17   1    12761.17    12907.67    449.08 o 
   7  17   1        0.60      245.52    120.01 o 
   9  17   1     2934.93     2829.60    233.47 o 
  11  17   1       70.68      -63.68    136.02 o 
 -10  18   1     3329.73     2997.27    336.19 o 
  -8  18   1     6505.03     6952.90    453.75 o 
  -6  18   1     6806.82     6972.42    386.68 o 
  -4  18   1    19344.81    21069.19    717.36 o 
  -2  18   1    37711.62    40596.91   1248.90 o 
   0  18   1    16900.82    18908.75    652.66 o 
   2  18   1     7095.98     7669.62    369.76 o 
   4  18   1     9678.64    10159.78    408.88 o 
   6  18   1    22321.50    24899.48    865.98 o 
   8  18   1    13704.83    14230.63    635.48 o 
  10  18   1     1367.60     1189.52    185.27 o 
  -9  19   1    10637.33    11283.45   1089.67 o 
  -7  19   1    18457.07    20352.64    684.18 o 
  -5  19   1    16220.38    18094.82    604.28 o 
  -3  19   1     3131.53     3053.05    235.86 o 
  -1  19   1      779.68      649.32    218.32 o 
   1  19   1      717.74      780.70    179.94 o 
   3  19   1     2378.99     2525.94    232.97 o 
   5  19   1     6811.02     7651.63    385.16 o 
   7  19   1    10644.04    11162.60    431.45 o 
   9  19   1    11472.90    12598.86    803.01 o 
  -8  20   1     1853.07     2255.84    259.42 o 
  -6  20   1    13170.05    13853.13    559.45 o 
  -4  20   1    20289.69    21356.17    818.83 o 
  -2  20   1     9780.23    10060.79    473.83 o 
   0  20   1    25621.12    27578.95    818.90 o 
   2  20   1    55713.14    58534.21   1627.48 o 
   4  20   1    20104.64    21167.15    714.31 o 
   6  20   1     5379.91     5689.95    321.92 o 
   8  20   1     2558.52     2470.94    253.92 o 
  -9  21   1      451.36      394.10    308.85 o 
  -7  21   1       45.69      233.02    148.25 o 
  -5  21   1      262.17      268.96    140.59 o 
  -3  21   1     3968.68     4252.68    440.36 o 
  -1  21   1      218.86      234.54    150.56 o 
   1  21   1     1683.89     1553.43    235.58 o 
   3  21   1       44.95       78.16    153.63 o 
   5  21   1       65.40      105.09    150.26 o 
   7  21   1      816.38     1095.34    229.46 o 
  -8  22   1     2101.67     1822.37    252.92 o 
  -6  22   1      862.69      853.75    185.91 o 
  -4  22   1     5467.27     6076.54    367.56 o 
  -2  22   1    16486.54    19581.65    879.98 o 
   0  22   1    13781.54    16249.72    809.89 o 
   2  22   1     4142.22     4389.57    386.80 o 
   4  22   1     2961.68     3079.91    335.32 o 
   6  22   1     6044.61     6692.22    440.61 o 
  -5  23   1     4314.42     4673.64    355.69 o 
  -3  23   1     3596.15     3290.16    486.38 o 
  -1  23   1      326.99      136.35    230.79 o 
   1  23   1       39.88     -169.72    169.72 o 
   3  23   1      552.58      528.82    249.03 o 
   5  23   1     3917.21     3595.87    448.18 o 
  -4  24   1    13914.63    13024.68    630.80 o 
  -2  24   1     7848.27     8510.16    539.76 o 
   0  24   1    10824.07    12161.14    746.18 o 
   2  24   1    22285.95    23971.76   1147.95 o 
   4  24   1    17862.04    18436.43   1332.17 o 
  -3  25   1     4283.26     3711.41    517.07 o 
  -1  25   1      209.53      256.41    195.83 o 
   1  25   1     1488.31     1636.13    495.53 o 
 -16   0   2     1351.91     2040.66    349.29 o 
 -14   0   2     1068.93     1504.90    260.72 o 
 -12   0   2      978.31      720.03     60.36 o 
 -10   0   2    16683.56    15242.87    518.31 o 
  -8   0   2     6710.48     6340.19    687.01 o 
  -6   0   2    10038.05     8171.67    687.01 o 
  -4   0   2   179690.86   129466.43   9386.55 o 
  -2   0   2   655009.69   393731.38  20321.20 o 
   2   0   2   145887.56   110313.33   3952.64 o 
   4   0   2   207782.14   156510.86   5909.53 o 
   6   0   2   231768.81   193149.31   8607.83 o 
   8   0   2    42292.00    37123.41   1849.64 o 
  10   0   2      292.53      273.56    198.95 o 
  12   0   2      476.56      505.82    184.60 o 
  14   0   2     1897.29     2085.90    422.78 o 
 -15   1   2     5795.94     5758.79    731.81 o 
 -13   1   2     8460.04     8293.85    510.17 o 
 -11   1   2    20392.46    17223.46    499.09 o 
  -9   1   2    67082.82    58123.27   1026.38 o 
  -7   1   2    70116.94    57052.74   1956.25 o 
  -5   1   2    22200.78    19783.43    697.27 o 
  -3   1   2     8689.27     8001.03    132.99 o 
   1   1   2     2256.19     2215.28    108.24 o 
   3   1   2    22670.27    23293.67   1545.44 o 
   5   1   2    33587.35    28120.85    574.56 o 
   7   1   2    13218.34    11754.42    351.52 o 
   9   1   2    15151.89    12778.93    641.93 o 
  11   1   2    29102.62    28279.76    793.37 o 
  13   1   2    14050.60    14776.27    513.56 o 
 -16   2   2      200.40      271.75    142.27 o 
 -14   2   2       60.94      140.92    183.07 o 
 -12   2   2      182.19       59.89     85.46 o 
 -10   2   2      164.39      153.69     38.87 o 
  -8   2   2     7329.77     7026.86    216.54 o 
  -6   2   2       15.56       82.50     24.41 o 
  -4   2   2    16622.61    15581.38    388.49 o 
  -2   2   2    11784.61    12762.78    269.94 o 
   0   2   2     4512.35     5084.59     98.77 o 
   2   2   2    16468.76    15337.86    964.69 o 
   4   2   2     4061.01     4194.62    324.71 o 
   6   2   2     2284.62     2017.26     85.96 o 
   8   2   2       28.70      150.36     81.91 o 
  10   2   2     2940.76     3365.78    236.76 o 
  12   2   2      107.79      168.86    132.64 o 
  14   2   2       33.32      168.25    198.66 o 
 -15   3   2     4368.56     4511.70    259.50 o 
 -13   3   2     3358.15     3597.86    244.27 o 
 -11   3   2     8895.99     7890.34    203.97 o 
  -9   3   2    53183.95    45609.70   1171.09 o 
  -7   3   2    57069.71    52078.46   1205.78 o 
  -5   3   2     3408.81     3278.89     77.64 o 
  -3   3   2       50.71      165.26     47.30 o 
  -1   3   2    43436.30    46725.59    395.22 o 
   1   3   2     5254.21     5760.27     77.03 o 
   3   3   2    27374.60    25154.46   1695.34 o 
   5   3   2    19618.28    18565.37   1508.96 o 
   7   3   2     4623.63     4459.81    305.11 o 
   9   3   2     9157.57     8216.54    322.66 o 
  11   3   2    21360.85    21374.86    899.81 o 
  13   3   2     9277.94    10024.37    847.51 o 
  15   3   2     1545.88     1541.77    308.05 o 
 -16   4   2     2454.43     3350.35    353.53 o 
 -14   4   2     2552.11     3028.47    260.60 o 
 -12   4   2     1984.17     1720.55    114.21 o 
 -10   4   2    22377.79    20166.60    533.53 o 
  -8   4   2    18426.97    17175.93    777.23 o 
  -6   4   2    10676.94    10572.28    507.00 o 
  -4   4   2   190447.20   197579.73   4552.44 o 
  -2   4   2   727380.44   797533.81  27653.44 o 
   0   4   2    63655.84    69082.02   1055.33 o 
   2   4   2     1856.79     2375.49     75.99 o 
   4   4   2   277886.25   256996.19  14300.02 o 
   6   4   2   205773.97   198535.09  19897.78 o 
   8   4   2    30749.50    30266.43   2177.51 o 
  10   4   2     1345.49     1212.20    170.00 o 
  12   4   2     1269.69     1344.34    230.68 o 
  14   4   2     2075.90     2083.63    258.30 o 
 -15   5   2     7164.55     8131.01    418.36 o 
 -13   5   2     8341.81     8654.37    403.55 o 
 -11   5   2    23773.43    22510.02    654.23 o 
  -9   5   2    75293.56    74361.98   3081.18 o 
  -7   5   2    32845.66    30610.54   1341.59 o 
  -5   5   2    11423.69    11051.98    304.88 o 
  -3   5   2    93902.24   102776.59   3038.84 o 
  -1   5   2    38887.42    39939.49    571.64 o 
   1   5   2      828.55     1127.83    120.52 o 
   3   5   2    35958.35    35541.16   1576.26 o 
   5   5   2    83753.84    77503.54   4771.90 o 
   7   5   2    10880.85    10337.41   1186.80 o 
   9   5   2    10684.01     9509.56    719.63 o 
  11   5   2    31441.71    29115.74   2321.19 o 
  13   5   2    13047.83    13584.76    729.79 o 
  15   5   2     3105.32     3541.07    478.00 o 
 -14   6   2       91.58       77.42    131.67 o 
 -12   6   2      104.36      231.75     82.03 o 
 -10   6   2      435.83      506.85     81.44 o 
  -8   6   2     1392.98     1529.95    155.25 o 
  -6   6   2      137.07      214.56     45.53 o 
  -4   6   2    17435.38    19583.81    457.03 o 
  -2   6   2    63588.91    71771.92    972.45 o 
   0   6   2     1647.75     1843.87    100.38 o 
   2   6   2     1736.79     2135.77    129.22 o 
   4   6   2    38230.68    41104.66   2076.56 o 
   6   6   2     7483.00     8388.79    646.12 o 
   8   6   2      183.05      295.73     82.62 o 
  10   6   2     1133.23     1074.99    132.18 o 
  12   6   2      309.38      193.32    153.05 o 
  14   6   2       85.33      249.04    169.03 o 
 -15   7   2     3987.59     4234.54    347.90 o 
 -13   7   2      151.34      253.24     89.77 o 
 -11   7   2      169.53      184.42     73.26 o 
  -9   7   2    29211.40    28864.80   1433.58 o 
  -7   7   2    22938.65    22539.87   1110.19 o 
  -5   7   2     4594.00     4393.61    197.29 o 
  -3   7   2     1900.89     2472.10    117.27 o 
  -1   7   2    93554.95    98282.82   1541.82 o 
   1   7   2    18458.08    19899.95    275.30 o 
   3   7   2    67037.21    68611.53   2457.05 o 
   5   7   2    48377.57    48641.75   3427.57 o 
   7   7   2      679.52      836.25     97.77 o 
   9   7   2      294.30      358.45     76.34 o 
  11   7   2    10783.98     9258.65    842.71 o 
  13   7   2     2691.44     3474.56    362.13 o 
  15   7   2      165.90      254.91    649.71 o 
 -14   8   2     2496.98     2606.72    324.70 o 
 -12   8   2      585.92      749.77    229.60 o 
 -10   8   2    18413.62    18459.79   1060.26 o 
  -8   8   2    12557.93    12669.88    646.50 o 
  -6   8   2    20902.06    22666.68   1041.24 o 
  -4   8   2   135082.20   152258.38   3882.99 o 
  -2   8   2   248524.61   274486.75   6610.10 o 
   0   8   2   222124.25   242780.94   5540.08 o 
   2   8   2    79414.38    84462.18   1458.82 o 
   4   8   2    91570.66    91935.48   4965.70 o 
   6   8   2   146823.16   151118.58  12905.78 o 
   8   8   2    32474.22    33508.89   2744.21 o 
  10   8   2      499.71      587.48    112.62 o 
  12   8   2     1427.81     1186.71    139.99 o 
  14   8   2     1002.39     1067.99    229.75 o 
 -15   9   2     6028.05     6589.61    543.11 o 
 -13   9   2    14387.92    14013.26    523.77 o 
 -11   9   2    32098.04    33029.57   2102.13 o 
  -9   9   2    63051.10    61728.72   4289.96 o 
  -7   9   2    69119.13    74745.51   3222.29 o 
  -5   9   2    17482.98    18695.92    408.53 o 
  -3   9   2     3145.59     3338.17    111.24 o 
  -1   9   2    16226.62    17314.53    289.00 o 
   1   9   2     1605.75     2109.78    114.11 o 
   3   9   2    12338.78    13405.76    309.15 o 
   5   9   2    15238.31    15242.18   1097.06 o 
   7   9   2    16416.52    17395.55   1081.54 o 
   9   9   2    21728.32    24365.78   2105.27 o 
  11   9   2    27955.70    31210.40   2221.93 o 
  13   9   2    17593.77    19189.53   1189.22 o 
 -14  10   2        1.34       12.90    156.59 o 
 -12  10   2      708.41      610.83    108.61 o 
 -10  10   2     1694.91     2061.87    209.54 o 
  -8  10   2     3997.79     4045.31    174.92 o 
  -6  10   2    41948.02    44001.07   1310.74 o 
  -4  10   2    15355.16    16077.23    352.14 o 
  -2  10   2     4130.62     4740.94    218.14 o 
   0  10   2    32601.10    34999.77    581.64 o 
   2  10   2    41676.26    45872.05    745.41 o 
   4  10   2    11244.80    11797.51    559.52 o 
   6  10   2     6554.29     6647.98    447.80 o 
   8  10   2    13475.88    13578.20    746.63 o 
  10  10   2     2852.33     3005.92    304.21 o 
  12  10   2      142.91       77.89    191.14 o 
  14  10   2      379.53      154.89    237.27 o 
 -13  11   2      227.64      246.99    166.02 o 
 -11  11   2     5212.56     5496.16    545.61 o 
  -9  11   2    13366.68    13261.17    801.44 o 
  -7  11   2     5869.83     5884.22    202.88 o 
  -5  11   2     2284.75     2390.27    144.58 o 
  -3  11   2     2117.95     2260.84    121.25 o 
  -1  11   2    18603.72    18949.41    362.39 o 
   1  11   2     7149.74     7524.03    209.48 o 
   3  11   2    17341.68    17814.03    366.59 o 
   5  11   2     9230.54     9552.04    361.65 o 
   7  11   2      645.28      694.12    100.47 o 
   9  11   2      245.46      376.86    130.77 o 
  11  11   2     4980.90     5496.81    468.89 o 
  13  11   2     6460.32     6811.03    932.01 o 
 -14  12   2     1053.44      896.76    166.69 o 
 -12  12   2      351.06      452.86    118.11 o 
 -10  12   2    11535.46    12783.14   1140.13 o 
  -8  12   2     7005.81     8280.50    423.30 o 
  -6  12   2     7229.13     7306.11    260.92 o 
  -4  12   2    87503.73    94135.97   1726.54 o 
  -2  12   2   170807.13   179650.70   4096.38 o 
   0  12   2    70218.13    76951.43   1445.42 o 
   2  12   2    25616.62    29199.85    652.20 o 
   4  12   2    70046.73    71905.48   1431.50 o 
   6  12   2    88221.58    92424.78   5162.23 o 
   8  12   2    17684.51    19098.06   1086.30 o 
  10  12   2      310.88      431.34    166.80 o 
  12  12   2      969.12     1196.21    182.23 o 
 -13  13   2     9848.31    10909.95    902.77 o 
 -11  13   2    16941.28    17734.58   1428.64 o 
  -9  13   2    37174.78    39552.85   2191.74 o 
  -7  13   2    33304.81    33768.76   1127.46 o 
  -5  13   2    27553.56    30380.16    716.17 o 
  -3  13   2    16221.35    17287.31    466.19 o 
  -1  13   2     1636.01     2050.59    132.04 o 
   1  13   2      110.61      347.01    104.98 o 
   3  13   2     1512.62     1833.30    143.50 o 
   5  13   2    17022.79    18314.68    518.64 o 
   7  13   2    19168.83    19778.71   1100.62 o 
   9  13   2    15853.24    16598.08    991.17 o 
  11  13   2    17410.58    18592.21   1444.35 o 
  13  13   2     7889.04     8875.67   1252.09 o 
 -12  14   2       37.08      144.86    128.19 o 
 -10  14   2        3.80       -7.26    120.37 o 
  -8  14   2     3508.03     3659.89    187.56 o 
  -6  14   2    20812.30    21673.96    696.39 o 
  -4  14   2    13463.32    14621.65    357.54 o 
  -2  14   2    17283.47    20256.84    670.35 o 
   0  14   2    37301.83    38828.13    777.45 o 
   2  14   2    52594.72    55996.08   1306.38 o 
   4  14   2    28402.85    32511.84    743.57 o 
   6  14   2     4725.39     5083.58    320.97 o 
   8  14   2     4956.39     5005.51    355.07 o 
  10  14   2     3476.06     3737.48    228.08 o 
  12  14   2      144.40      285.03    190.75 o 
 -13  15   2      297.64      535.92    160.66 o 
 -11  15   2       77.99      216.33    131.88 o 
  -9  15   2     1500.84     1675.30    174.29 o 
  -7  15   2     4526.48     5036.91    236.48 o 
  -5  15   2     1028.40     1047.69    127.05 o 
  -3  15   2     9586.71     9916.65    341.01 o 
  -1  15   2      402.66      486.55    116.68 o 
   1  15   2     3487.30     3329.40    186.07 o 
   3  15   2      623.39      819.08    146.38 o 
   5  15   2      959.49     1024.96    171.03 o 
   7  15   2      186.87      126.25    126.33 o 
   9  15   2      373.13      197.82    144.40 o 
  11  15   2      338.71       97.61    130.48 o 
 -12  16   2      382.66      358.76    140.20 o 
 -10  16   2     5123.91     5708.16    421.46 o 
  -8  16   2     8129.39     9523.03    381.93 o 
  -6  16   2     4461.29     4914.15    331.82 o 
  -4  16   2    23314.79    25289.12    622.63 o 
  -2  16   2    83817.89    90357.73   2944.33 o 
   0  16   2    28151.27    29618.01    799.42 o 
   2  16   2     8216.46     8279.68    505.80 o 
   4  16   2    34182.10    35796.23   1094.36 o 
   6  16   2    29950.41    31508.60    990.51 o 
   8  16   2     9033.37     9387.09    693.13 o 
  10  16   2     1306.24     1500.64    240.67 o 
  12  16   2      436.97      539.38    170.32 o 
 -11  17   2    12396.28    13936.44    928.51 o 
  -9  17   2    22450.72    22763.66   1247.28 o 
  -7  17   2    23836.96    24332.95    955.44 o 
  -5  17   2    24638.88    26250.59    735.70 o 
  -3  17   2    14335.53    15218.90    448.69 o 
  -1  17   2     3532.66     4161.39    278.05 o 
   1  17   2        1.88       46.36    128.59 o 
   3  17   2     4282.79     5094.76    340.68 o 
   5  17   2    11158.48    11390.28    482.14 o 
   7  17   2    14543.55    15825.11    556.86 o 
   9  17   2    14797.70    15217.61    935.00 o 
  11  17   2    11440.54    11508.43    619.08 o 
 -10  18   2      190.63      204.45    134.33 o 
  -8  18   2     2787.75     2911.90    271.79 o 
  -6  18   2    12084.01    12599.42    427.23 o 
  -4  18   2    12492.80    13892.75    563.26 o 
  -2  18   2    14868.24    15620.45    479.92 o 
   0  18   2    45651.27    48568.38   1133.17 o 
   2  18   2    55492.02    59372.63   1519.22 o 
   4  18   2    18120.61    19063.73    748.46 o 
   6  18   2     5289.10     5828.35    484.50 o 
   8  18   2     4846.69     5172.93    363.54 o 
  10  18   2     2470.53     2497.95    292.10 o 
  -9  19   2      130.62      -15.01    170.30 o 
  -7  19   2      438.59      597.13    170.31 o 
  -5  19   2     3443.31     3742.87    282.89 o 
  -3  19   2     4778.23     4780.78    329.87 o 
  -1  19   2     1850.30     1737.45    203.80 o 
   1  19   2     2378.79     2379.10    262.46 o 
   3  19   2     1920.75     2146.68    252.62 o 
   5  19   2      626.34     1059.59    270.41 o 
   7  19   2     1725.97     2156.64    249.24 o 
   9  19   2      738.67      867.85    220.44 o 
 -10  20   2     3263.40     3198.03    290.40 o 
  -8  20   2     1428.67     1533.92    226.40 o 
  -6  20   2     1995.97     2018.96    229.87 o 
  -4  20   2    15087.05    16397.20    677.02 o 
  -2  20   2    23240.78    26641.85   1225.16 o 
   0  20   2    16888.08    18046.16    668.15 o 
   2  20   2     8604.52     9232.87    442.17 o 
   4  20   2    10327.64    12048.28    634.93 o 
   6  20   2    14901.13    16906.71    913.46 o 
   8  20   2     2878.52     3095.29    285.57 o 
  -9  21   2     8418.86     8811.50    484.80 o 
  -7  21   2    10991.27    10621.79    624.04 o 
  -5  21   2    11692.27    11361.74    644.53 o 
  -3  21   2     6748.25     7289.94    364.97 o 
  -1  21   2     2844.81     3082.14    381.09 o 
   1  21   2      111.98      288.61    154.01 o 
   3  21   2     3073.37     3570.16    332.25 o 
   5  21   2     4337.65     4514.62    481.75 o 
   7  21   2     7532.94     8060.56    602.41 o 
  -8  22   2     2685.91     2960.43    365.80 o 
  -6  22   2    10423.92    11669.63    617.55 o 
  -4  22   2    11860.42    12474.07    527.58 o 
  -2  22   2    15896.79    15947.48    886.62 o 
   0  22   2    14758.25    16128.36    757.62 o 
   2  22   2    19044.55    20357.04    828.04 o 
   4  22   2    17278.39    17835.44    873.19 o 
   6  22   2     5428.75     5139.09    374.37 o 
  -7  23   2      263.34      839.33    786.49 o 
  -5  23   2     6749.97     6864.18    428.09 o 
  -3  23   2     2209.29     2367.79    319.03 o 
  -1  23   2     3029.44     3011.89    302.71 o 
   1  23   2      931.67      966.73    301.82 o 
   3  23   2     2371.99     2599.38    322.08 o 
   5  23   2      321.46      298.90    254.95 o 
  -4  24   2     3154.00     2831.28    366.63 o 
  -2  24   2     4581.87     4855.10    396.53 o 
   0  24   2     5138.35     6138.92    485.54 o 
   2  24   2     3692.34     4022.42    374.20 o 
   4  24   2     2376.70     2414.90    310.61 o 
  -1  25   2      502.93      500.26    230.13 o 
   1  25   2        2.96      117.67    184.67 o 
 -15   1   3     3613.40     4359.62    282.43 o 
 -13   1   3     2572.84     2074.32    218.37 o 
 -11   1   3    40057.91    32646.68   1170.43 o 
  -9   1   3    50966.81    43225.52    713.45 o 
  -7   1   3     5812.24     4939.59    159.46 o 
  -5   1   3     5060.88     4373.07    127.88 o 
  -3   1   3   105908.83    96320.79   1374.95 o 
  -1   1   3    24875.87    22109.75    988.22 o 
   1   1   3      130.94      257.42     45.32 o 
   3   1   3   102301.16    90156.05   3700.02 o 
   5   1   3     2707.51     2260.61    131.67 o 
   7   1   3     1408.07     1219.53    169.44 o 
   9   1   3     8885.59     8438.47    383.00 o 
  11   1   3    21972.34    22461.97    700.25 o 
  13   1   3    10464.26    11822.30    462.57 o 
 -16   2   3     3784.69     4796.67    542.01 o 
 -14   2   3     2644.62     3291.28    204.54 o 
 -12   2   3     8652.83     7294.85    195.65 o 
 -10   2   3    13129.50    10381.76    246.32 o 
  -8   2   3     2163.82     1903.89     84.35 o 
  -6   2   3     6996.00     6828.62    179.17 o 
  -4   2   3   295020.19   284320.47   5394.54 o 
  -2   2   3   583357.44   604173.44  15907.67 o 
   0   2   3   324027.25   349639.47   6870.95 o 
   2   2   3    32080.80    31529.33    383.52 o 
   4   2   3   219497.89   211957.95  14093.44 o 
   6   2   3   136851.48   128021.30   6832.26 o 
   8   2   3    22689.13    20130.00    473.81 o 
  10   2   3     4258.22     4061.81    260.39 o 
  12   2   3     7372.88     8548.15    409.37 o 
  14   2   3     1175.84     1292.69    263.90 o 
 -15   3   3     5560.39     6173.08    298.01 o 
 -13   3   3     8811.20     7632.91    416.84 o 
 -11   3   3    33771.28    27652.98    898.85 o 
  -9   3   3    95057.38    80176.57   1666.00 o 
  -7   3   3    55231.11    53114.61    937.60 o 
  -5   3   3     7348.14     6998.78    207.16 o 
  -3   3   3    87867.31    92319.59   1655.20 o 
  -1   3   3    51992.00    56768.20    904.11 o 
   1   3   3     1764.50     1873.49     71.29 o 
   3   3   3    14870.28    14905.97   1029.47 o 
   5   3   3    12478.09    13776.36   1013.60 o 
   7   3   3     8679.63     9323.61    569.27 o 
   9   3   3    30601.10    27962.55    694.51 o 
  11   3   3    35199.40    34375.87   1104.11 o 
  13   3   3     7676.69     8414.15    454.29 o 
  15   3   3     2829.04     3132.46    463.24 o 
 -16   4   3       26.78     -132.29    132.29 o 
 -14   4   3        4.52      -97.83     97.83 o 
 -12   4   3     1435.34     1283.96    108.11 o 
 -10   4   3      202.21      280.84     45.10 o 
  -8   4   3     8187.70     8054.90    239.95 o 
  -6   4   3    19134.97    20321.20    496.14 o 
  -4   4   3     1474.76     1662.20     70.53 o 
  -2   4   3      167.65      418.24     34.09 o 
   0   4   3    32437.14    35482.77    363.28 o 
   2   4   3    50939.34    54393.85   1148.76 o 
   4   4   3     2985.77     2523.86    194.82 o 
   6   4   3     1867.39     2126.74     92.39 o 
   8   4   3      639.56      596.61     62.20 o 
  10   4   3       11.47      -62.48    105.23 o 
  12   4   3        3.15     -232.64    232.64 o 
  14   4   3       63.71      304.91    196.50 o 
 -15   5   3     2087.71     2389.51    258.48 o 
 -13   5   3     1883.62     1803.42    134.93 o 
 -11   5   3    18954.89    18584.39    582.29 o 
  -9   5   3    43930.54    43175.21   1761.12 o 
  -7   5   3    27184.96    26801.45    997.44 o 
  -5   5   3      292.20      479.36    112.56 o 
  -3   5   3    14936.35    15446.17    225.45 o 
  -1   5   3     9720.27     9705.76    238.69 o 
   1   5   3     1647.49     1827.09     64.43 o 
   3   5   3    24460.42    24418.60    978.60 o 
   5   5   3     4175.15     3947.80    287.91 o 
   7   5   3      424.18      417.91     77.35 o 
   9   5   3     6775.67     6336.03    374.65 o 
  11   5   3    20140.92    19333.84   1404.33 o 
  13   5   3     4734.00     5169.33    581.86 o 
  15   5   3      665.72      693.18    277.03 o 
 -14   6   3      918.51     1316.21    203.89 o 
 -12   6   3      633.28      638.07     72.48 o 
 -10   6   3     5930.26     6585.53    485.90 o 
  -8   6   3     7022.78     6789.92    469.33 o 
  -6   6   3    23112.49    22813.79    837.83 o 
  -4   6   3   363631.72   412305.91  10532.50 o 
  -2   6   3   345224.44   396049.13   9741.53 o 
   0   6   3     2404.71     2977.43     73.48 o 
   2   6   3    81383.84    82178.57   1930.73 o 
   4   6   3   358243.69   350482.22  25560.75 o 
   6   6   3   152548.97   144052.75  13685.95 o 
   8   6   3    15996.19    17618.21   1703.24 o 
  10   6   3     2011.33     1666.91    227.31 o 
  12   6   3     5550.13     5679.30    485.10 o 
  14   6   3     1325.05     1174.43    239.07 o 
 -15   7   3     6520.70     6866.53    719.63 o 
 -13   7   3     9883.32     9557.88    519.48 o 
 -11   7   3    20944.36    20245.95   1197.12 o 
  -9   7   3    52134.93    50260.52   2732.55 o 
  -7   7   3    57566.18    57823.05   2678.18 o 
  -5   7   3    56464.69    61163.68   1926.94 o 
  -3   7   3    45612.55    49569.07    685.90 o 
  -1   7   3    12369.57    14023.25    201.40 o 
   1   7   3      137.36      644.68    241.29 o 
   3   7   3     9445.04     9971.76    467.54 o 
   5   7   3    23430.59    24539.67   2050.53 o 
   7   7   3    16455.10    16954.03   1332.17 o 
   9   7   3    33747.75    35278.74   3283.09 o 
  11   7   3    21599.02    22172.32    824.26 o 
  13   7   3     4661.76     5378.66    440.19 o 
 -14   8   3      128.35      121.75     72.99 o 
 -12   8   3       67.22       71.98     77.48 o 
 -10   8   3       47.14      103.38     82.86 o 
  -8   8   3     1343.53     1498.45    100.02 o 
  -6   8   3     2317.96     2568.67    161.87 o 
  -4   8   3      634.17      537.95     65.09 o 
  -2   8   3    21019.96    22692.04    344.25 o 
   0   8   3    64562.55    70689.43   1101.49 o 
   2   8   3    23916.16    23922.39    430.30 o 
   4   8   3     3888.67     4249.64    181.81 o 
   6   8   3      722.03      812.07    124.24 o 
   8   8   3     7236.08     7529.94    543.82 o 
  10   8   3     4603.63     4959.25    501.64 o 
  12   8   3       64.40       96.12     77.18 o 
  14   8   3       71.67      -98.96    171.43 o 
 -15   9   3      338.71      226.69    253.89 o 
 -13   9   3      622.76      589.62    117.11 o 
 -11   9   3     3416.84     4240.02    377.35 o 
  -9   9   3    18003.46    17781.94   1193.97 o 
  -7   9   3     5692.11     6016.28    190.35 o 
  -5   9   3     1955.00     2011.92     92.16 o 
  -3   9   3     2818.88     3040.06    193.65 o 
  -1   9   3    35493.23    37154.36    711.18 o 
   1   9   3     1101.10     1591.48     94.69 o 
   3   9   3     6230.62     6133.96    180.41 o 
   5   9   3     2786.24     2976.96    181.71 o 
   7   9   3      320.90      428.03     83.26 o 
   9   9   3     5826.89     6513.08    572.98 o 
  11   9   3     7564.79     8135.28    456.77 o 
  13   9   3      322.39      459.10    234.23 o 
 -14  10   3      243.27      318.42     95.88 o 
 -12  10   3     3609.42     4085.19    393.50 o 
 -10  10   3     4115.28     4869.13    295.69 o 
  -8  10   3       63.11      171.83     85.71 o 
  -6  10   3    25385.71    27683.49    649.60 o 
  -4  10   3   144683.38   152752.83   3045.26 o 
  -2  10   3   127845.30   128434.15   2190.93 o 
   0  10   3    34989.52    35438.58    759.19 o 
   2  10   3   100323.82   110640.51   2160.82 o 
   4  10   3   153754.44   157159.17   4753.91 o 
   6  10   3    53221.02    52651.85   3957.03 o 
   8  10   3     5447.76     5609.76    537.09 o 
  10  10   3     5192.52     5431.03    452.73 o 
  12  10   3     3748.14     3748.15    184.66 o 
  14  10   3      961.24     1140.77    301.17 o 
 -13  11   3    13730.25    15755.33   1066.31 o 
 -11  11   3    35899.14    37412.47   2584.48 o 
  -9  11   3    30229.14    31035.68   1733.48 o 
  -7  11   3    31888.05    34636.96   1390.45 o 
  -5  11   3    65091.32    69356.65   1343.22 o 
  -3  11   3    35620.16    36283.44    541.01 o 
  -1  11   3     4174.86     4023.51    199.22 o 
   1  11   3        1.24       90.36     78.97 o 
   3  11   3    22362.37    24371.46    548.30 o 
   5  11   3     9434.60     9119.46    486.38 o 
   7  11   3     5659.27     5724.47    429.40 o 
   9  11   3    19770.53    20444.21   1404.86 o 
  11  11   3    17699.24    19240.76   1331.72 o 
  13  11   3    11310.63    12323.81   2025.40 o 
 -14  12   3      305.77      147.27    122.47 o 
 -12  12   3      221.43      247.95    143.46 o 
 -10  12   3       13.47       72.93    109.86 o 
  -8  12   3     3354.19     3889.50    183.58 o 
  -6  12   3      252.73      331.82     76.85 o 
  -4  12   3    27939.85    29721.72    572.30 o 
  -2  12   3    50927.85    55083.75    960.43 o 
   0  12   3    47113.73    52741.18   1047.60 o 
   2  12   3    33863.46    35445.79    711.16 o 
   4  12   3    15288.71    17081.37    477.41 o 
   6  12   3     8689.54     8654.32    488.18 o 
   8  12   3    20712.45    20566.23   1108.72 o 
  10  12   3     2457.80     2950.54    209.09 o 
  12  12   3       59.77      195.14    196.77 o 
 -13  13   3        8.68      -18.81    111.70 o 
 -11  13   3     3135.52     3037.68    236.17 o 
  -9  13   3     6682.20     7115.30    284.79 o 
  -7  13   3     2264.44     2994.20    213.31 o 
  -5  13   3     2250.54     2391.33    139.67 o 
  -3  13   3     3182.02     3202.54    138.30 o 
  -1  13   3    31349.16    33255.44    791.05 o 
   1  13   3     7354.03     7279.86    262.49 o 
   3  13   3    27974.41    29212.10    621.47 o 
   5  13   3     2220.72     2360.06    217.87 o 
   7  13   3     9485.98     9168.44    830.53 o 
   9  13   3     2284.89     2011.49    236.62 o 
  11  13   3     2605.07     2870.71    203.47 o 
  13  13   3      666.25      915.04    265.45 o 
 -12  14   3     2717.59     2774.03    253.39 o 
 -10  14   3     4374.11     4974.13    362.19 o 
  -8  14   3       75.64       13.08     86.87 o 
  -6  14   3     4697.45     5503.61    214.17 o 
  -4  14   3    62276.44    66612.02   1284.82 o 
  -2  14   3   100181.25   105592.16   2469.61 o 
   0  14   3    69112.32    72769.03   1591.56 o 
   2  14   3    52231.00    54757.81   1109.30 o 
   4  14   3    61393.51    67135.87   1660.47 o 
   6  14   3    34013.23    35516.89   1765.16 o 
   8  14   3     2809.95     3247.20    248.20 o 
  10  14   3     1861.07     1852.13    245.03 o 
  12  14   3     2778.68     2850.89    217.07 o 
 -13  15   3     8510.82     8170.83    438.94 o 
 -11  15   3    17424.07    18028.39   1380.18 o 
  -9  15   3    33774.24    36660.75   1545.88 o 
  -7  15   3    36498.55    38567.93   1295.27 o 
  -5  15   3     9861.31    10501.33    307.88 o 
  -3  15   3    36239.65    38852.07    814.18 o 
  -1  15   3    13267.73    14106.54    398.18 o 
   1  15   3       69.67      185.72     96.03 o 
   3  15   3     3888.12     4246.59    224.48 o 
   5  15   3     9410.99    10324.55    409.21 o 
   7  15   3    13871.48    15408.69    969.63 o 
   9  15   3    11848.84    12082.28    767.72 o 
  11  15   3    16592.52    16494.70   1084.49 o 
 -12  16   3      817.91     1189.58    176.12 o 
 -10  16   3       99.02       -5.69    116.29 o 
  -8  16   3    14348.63    15315.19    542.35 o 
  -6  16   3     6126.38     6644.25    403.94 o 
  -4  16   3    11607.12    12474.42    387.70 o 
  -2  16   3    27101.09    28236.09    797.33 o 
   0  16   3    31516.95    32624.93    723.47 o 
   2  16   3    16084.38    17624.80    488.52 o 
   4  16   3    19193.07    20173.38    694.66 o 
   6  16   3     9948.31    11019.42    562.21 o 
   8  16   3    11358.19    12050.02    731.06 o 
  10  16   3     2230.56     2664.18    327.55 o 
 -11  17   3       23.79       -4.94    149.70 o 
  -9  17   3     1174.90     1283.60    206.65 o 
  -7  17   3      737.18      997.00    173.92 o 
  -5  17   3     5723.67     6385.43    366.48 o 
  -3  17   3     2267.11     2516.28    176.75 o 
  -1  17   3    12321.46    12356.10    383.86 o 
   1  17   3     2924.25     3041.73    237.49 o 
   3  17   3     9313.33    10123.14    383.99 o 
   5  17   3        3.96       68.75    138.82 o 
   7  17   3     4787.69     4934.37    387.80 o 
   9  17   3        9.25       -5.19    147.05 o 
  11  17   3     1681.91     1957.75    360.30 o 
 -10  18   3     1161.37     1432.35    202.33 o 
  -8  18   3     1940.82     1909.42    201.82 o 
  -6  18   3    12152.69    12121.15    473.72 o 
  -4  18   3    36545.02    39885.90   1122.55 o 
  -2  18   3    25282.38    27023.95    989.82 o 
   0  18   3     6901.35     7050.63    313.62 o 
   2  18   3     4590.63     5097.98    291.19 o 
   4  18   3    26171.10    28238.95    963.28 o 
   6  18   3    23306.44    24825.89   1321.40 o 
   8  18   3     3858.56     4192.90    315.28 o 
  10  18   3      617.01      442.86    360.30 o 
  -9  19   3    16358.63    16453.54    822.60 o 
  -7  19   3    19776.92    19765.96    627.89 o 
  -5  19   3    14200.24    15527.46    646.35 o 
  -3  19   3     7541.37     7804.47    301.56 o 
  -1  19   3     2583.65     2675.52    267.53 o 
   1  19   3      572.61      703.68    159.47 o 
   3  19   3     1430.13     1604.02    222.70 o 
   5  19   3     3013.35     3410.26    289.02 o 
   7  19   3     9291.69    10155.92    517.91 o 
   9  19   3     9690.65    10988.51    658.15 o 
 -10  20   3       90.14      -32.08    145.67 o 
  -8  20   3     3909.79     4392.66    291.77 o 
  -6  20   3     9147.15    10036.61    434.35 o 
  -4  20   3     4923.17     5469.00    328.19 o 
  -2  20   3    12968.53    13127.30    430.41 o 
   0  20   3    59842.76    61825.09   1973.26 o 
   2  20   3    35702.23    37704.98   1074.13 o 
   4  20   3     7389.99     7851.63    449.60 o 
   6  20   3     6842.14     7157.58    740.79 o 
   8  20   3     7537.80     8174.06    552.10 o 
  -9  21   3       66.08      233.87    147.19 o 
  -7  21   3     1162.68     1381.04    208.59 o 
  -5  21   3     8334.84     8999.68    422.79 o 
  -3  21   3     1614.32     1444.74    210.87 o 
  -1  21   3     1899.69     1705.51    262.09 o 
   1  21   3       32.51      343.31    196.52 o 
   3  21   3     1644.18     1592.98    248.93 o 
   5  21   3       92.61      196.23    163.20 o 
   7  21   3     1683.77     1594.65    248.68 o 
  -8  22   3      319.24      508.89    168.26 o 
  -6  22   3     3143.47     3340.80    301.71 o 
  -4  22   3    10874.43    11106.32    482.55 o 
  -2  22   3     8616.79     9219.75    434.91 o 
   0  22   3     3579.45     3394.21    287.71 o 
   2  22   3     6160.95     6228.59    476.44 o 
   4  22   3    12761.36    13860.24    633.28 o 
   6  22   3     6407.59     6497.18    531.80 o 
  -5  23   3    13254.67    13521.49    778.29 o 
  -3  23   3     4382.19     4477.90    290.22 o 
  -1  23   3      214.60      326.64    165.55 o 
   1  23   3       18.68      162.61    183.96 o 
   3  23   3      398.31      371.28    185.12 o 
   5  23   3     2049.80     2139.61    304.23 o 
  -4  24   3     5285.77     5675.31    395.78 o 
  -2  24   3    13022.60    12756.79    517.58 o 
   0  24   3    23433.87    23256.04    829.58 o 
   2  24   3    17013.98    16968.89    731.26 o 
   4  24   3     5283.39     5802.18    526.80 o 
  -1  25   3       75.52      -70.21    157.53 o 
   1  25   3       60.85       81.06    166.61 o 
 -16   0   4     4119.93     5318.59    862.65 o 
 -14   0   4       24.50       71.80     43.29 o 
 -12   0   4       72.92      131.21     52.96 o 
 -10   0   4     4752.58     4202.97    152.42 o 
  -8   0   4      731.46      638.67     71.19 o 
  -6   0   4    63128.94    51177.41   1343.02 o 
  -4   0   4   269399.19   207155.05  13504.23 o 
  -2   0   4     7524.89    11781.76    307.76 o 
   0   0   4    99759.91    83119.19   1246.17 o 
   2   0   4  2344149.50  1770234.00 151533.70 o 
   4   0   4   355401.13   336104.88  43020.50 o 
   6   0   4     9384.83     7488.72    397.91 o 
   8   0   4     3683.88     3658.87    345.06 o 
  10   0   4    12814.63    12726.78   1305.63 o 
  12   0   4    12393.83    12974.45    654.34 o 
  14   0   4      879.27      976.11    385.47 o 
 -15   1   4     2990.24     3007.58    253.41 o 
 -13   1   4    18916.61    18159.07    449.14 o 
 -11   1   4    41030.68    34606.38    890.90 o 
  -9   1   4    36299.73    29965.30    432.60 o 
  -7   1   4    16437.26    14043.89    656.02 o 
  -5   1   4    59627.13    52888.64    667.10 o 
  -3   1   4    32689.47    29216.80    859.10 o 
  -1   1   4    36861.58    35699.13   1090.46 o 
   1   1   4      135.90      218.44     35.83 o 
   3   1   4     2502.66     2782.09    303.27 o 
   5   1   4     4615.26     3993.04    292.21 o 
   7   1   4     4059.96     3571.83    254.53 o 
   9   1   4    33242.83    32010.73   1476.61 o 
  11   1   4    14861.50    15675.78    639.44 o 
  13   1   4     3804.15     3916.74    281.85 o 
  15   1   4     3195.75     3989.51    474.66 o 
 -16   2   4       11.20      -40.18    166.39 o 
 -14   2   4      291.00      199.11     80.61 o 
 -12   2   4      483.65      508.85     75.86 o 
 -10   2   4      835.23      886.69     62.57 o 
  -8   2   4      600.45      559.26     43.61 o 
  -6   2   4    11468.66    11077.31    293.00 o 
  -4   2   4    10316.08     9809.83    113.58 o 
  -2   2   4     5562.45     5544.86    100.42 o 
   0   2   4     1322.77     2146.76     60.75 o 
   2   2   4    30461.10    28355.83   2724.92 o 
   4   2   4       14.93      140.23     25.35 o 
   6   2   4     1411.86     1290.74    129.00 o 
   8   2   4     1909.10     2385.59    265.54 o 
  10   2   4      872.26      874.54    162.54 o 
  12   2   4       62.70      206.88    151.87 o 
  14   2   4        8.42      400.27    220.71 o 
 -15   3   4     1345.64     1490.79    165.30 o 
 -13   3   4    12957.92    11316.03    532.44 o 
 -11   3   4    37903.39    31392.22   1108.35 o 
  -9   3   4    29516.01    25400.98    950.78 o 
  -7   3   4      222.32      334.44     89.81 o 
  -5   3   4    36515.37    37648.99    558.18 o 
  -3   3   4   154824.64   160052.55   2523.82 o 
  -1   3   4    63814.02    66832.77    954.40 o 
   1   3   4    35474.33    35658.39    850.36 o 
   3   3   4     8634.46     8140.75    385.43 o 
   5   3   4     1019.33     1180.74    161.53 o 
   7   3   4     3521.09     3696.42    189.34 o 
   9   3   4    29400.29    27197.11    796.49 o 
  11   3   4     8064.66     7930.94    396.58 o 
  13   3   4     1405.68     1976.21    260.32 o 
  15   3   4     1944.11     2264.23    328.51 o 
 -16   4   4     3388.42     3732.70    309.64 o 
 -14   4   4      282.91      353.46     62.99 o 
 -12   4   4     2877.06     2719.53    122.53 o 
 -10   4   4      361.68      326.36     52.81 o 
  -8   4   4      331.64      489.88     75.46 o 
  -6   4   4   106994.34   109189.78   2122.22 o 
  -4   4   4   230841.97   237284.63   4263.42 o 
  -2   4   4   240856.06   267157.44   5075.63 o 
   0   4   4    40040.89    41460.85    647.85 o 
   2   4   4   124657.77   118662.09   2586.60 o 
   4   4   4   280080.78   257052.86  18614.97 o 
   6   4   4    85420.79    82890.98   5370.70 o 
   8   4   4     6895.19     6619.52    543.20 o 
  10   4   4    22058.62    20955.21    666.07 o 
  12   4   4     9279.53    10451.06    627.89 o 
  14   4   4      172.42      260.31    205.83 o 
 -15   5   4     5939.44     6389.38    323.31 o 
 -13   5   4     8323.57     7590.33    485.32 o 
 -11   5   4    27329.28    23801.53    580.93 o 
  -9   5   4    47585.22    45585.71   1746.18 o 
  -7   5   4    43664.43    41941.66   1752.95 o 
  -5   5   4    86313.98    84829.48   2243.60 o 
  -3   5   4    81866.67    88826.05   1094.94 o 
  -1   5   4    17690.41    19015.27    196.58 o 
   1   5   4     4373.30     4669.11     92.10 o 
   3   5   4     6702.32     7309.08    254.84 o 
   5   5   4       52.41       90.53     45.65 o 
   7   5   4     8976.14     8503.32    472.40 o 
   9   5   4    41025.98    41030.21   2259.91 o 
  11   5   4    22188.01    21798.46   1006.59 o 
  13   5   4     4937.29     6018.40    485.04 o 
 -14   6   4      314.78      482.50     86.79 o 
 -12   6   4      714.35      708.96     82.20 o 
 -10   6   4      938.88     1103.46    101.14 o 
  -8   6   4     1218.07     1275.85    137.84 o 
  -6   6   4     3559.06     3923.43    121.18 o 
  -4   6   4    31227.86    35715.10    847.81 o 
  -2   6   4    60807.58    68425.30   1528.11 o 
   0   6   4     8649.83     9587.82    195.77 o 
   2   6   4    12996.54    12630.52    174.93 o 
   4   6   4     7195.62     6674.29    380.49 o 
   6   6   4    16728.18    14837.57    856.11 o 
   8   6   4    10217.09    11459.77   1080.01 o 
  10   6   4      286.45      228.78    107.12 o 
  12   6   4        9.28       23.29    133.36 o 
  14   6   4      124.45     -142.26    202.48 o 
 -15   7   4     1154.86     1194.35    212.63 o 
 -13   7   4     1676.65     1478.08    135.06 o 
 -11   7   4     7212.71     5555.05    936.33 o 
  -9   7   4     6921.87     6895.05    249.03 o 
  -7   7   4     3111.15     3260.60    170.32 o 
  -5   7   4    28653.15    30733.28    828.95 o 
  -3   7   4    62980.79    65472.41   1034.12 o 
  -1   7   4     7300.81     7880.24    169.44 o 
   1   7   4    28432.20    29365.88    346.87 o 
   3   7   4     8968.58     9545.70    410.11 o 
   5   7   4     6265.32     5994.23    442.74 o 
   7   7   4      985.98     1019.57     98.85 o 
   9   7   4    25007.63    23735.14   1677.80 o 
  11   7   4     9185.97     7302.25   1490.56 o 
  13   7   4      105.41       37.23    159.75 o 
 -14   8   4       14.49       64.28     84.84 o 
 -12   8   4     3045.56     2607.82    230.63 o 
 -10   8   4       18.64      121.45     93.33 o 
  -8   8   4      133.68      228.57     75.12 o 
  -6   8   4    49034.72    51959.53   1819.32 o 
  -4   8   4   216174.05   237455.75   4870.48 o 
  -2   8   4   183367.45   194514.13   3572.61 o 
   0   8   4    46466.12    49050.55    661.99 o 
   2   8   4    67756.34    66722.07   1102.55 o 
   4   8   4   175843.61   179812.02   9194.19 o 
   6   8   4    77596.17    75298.88   6044.47 o 
   8   8   4    17652.53    16635.35   1309.15 o 
  10   8   4     9341.83     9882.28    796.01 o 
  12   8   4     5652.24     5634.25    379.49 o 
  14   8   4      126.45       29.88    204.60 o 
 -15   9   4     4791.83     4940.12    409.47 o 
 -13   9   4    14963.58    15172.14    557.68 o 
 -11   9   4    53803.79    54279.50   3623.65 o 
  -9   9   4    57701.20    59217.77   3181.88 o 
  -7   9   4    28396.58    29962.04   1280.98 o 
  -5   9   4    66901.25    73014.69   2001.15 o 
  -3   9   4    88984.26    91891.42   1445.03 o 
  -1   9   4    13984.18    13947.77    260.12 o 
   1   9   4     1401.60     1855.03    105.70 o 
   3   9   4     7488.32     7910.17    271.46 o 
   5   9   4     3613.44     3632.87    360.30 o 
   7   9   4    12236.02    11501.75   1185.59 o 
   9   9   4    26690.58    23483.71   2041.65 o 
  11   9   4    15809.27    14025.52   1350.77 o 
  13   9   4     7243.96     7734.33    918.09 o 
 -14  10   4     1079.12     1010.53    136.41 o 
 -12  10   4     2382.75     2707.13    226.00 o 
 -10  10   4     2159.90     2164.66    231.97 o 
  -8  10   4    11688.25    12233.85    539.84 o 
  -6  10   4     4047.95     4267.61    143.86 o 
  -4  10   4      102.68      281.27     58.95 o 
  -2  10   4    10505.94     9811.00    243.39 o 
   0  10   4    42595.43    43898.84    873.36 o 
   2  10   4    69190.39    77442.17   1452.09 o 
   4  10   4     5143.50     4953.24    272.36 o 
   6  10   4     5321.72     5705.04    329.79 o 
   8  10   4     7244.77     7154.46    510.61 o 
  10  10   4     1990.57     1918.72    132.05 o 
  12  10   4      314.46      352.73    182.89 o 
 -13  11   4      260.09      303.15    105.61 o 
 -11  11   4    17258.05    17503.21   1416.08 o 
  -9  11   4    13542.38    13285.98    787.14 o 
  -7  11   4      108.56       56.66     69.11 o 
  -5  11   4     4304.26     4555.72    201.29 o 
  -3  11   4    20244.27    20419.41    397.41 o 
  -1  11   4     6677.25     6478.62    155.66 o 
   1  11   4     7184.20     7025.21    206.11 o 
   3  11   4    12380.69    12702.44    339.08 o 
   5  11   4     5702.89     5571.81    279.55 o 
   7  11   4      392.29      556.96    194.80 o 
   9  11   4     3634.65     3667.33    395.30 o 
  11  11   4     5424.38     4761.44    575.82 o 
  13  11   4      328.28      422.83    228.57 o 
 -14  12   4      122.91      188.36    114.07 o 
 -12  12   4      894.95     1047.73    143.52 o 
 -10  12   4     2075.64     2312.67    149.68 o 
  -8  12   4     2528.19     2791.98    154.84 o 
  -6  12   4    16411.26    19310.97    655.92 o 
  -4  12   4    85770.46    92940.06   1647.06 o 
  -2  12   4    45264.27    46584.58    749.92 o 
   0  12   4    44246.63    44708.48    958.53 o 
   2  12   4   132064.36   139365.80   3003.45 o 
   4  12   4   123955.89   126776.52   3855.63 o 
   6  12   4    23367.28    23525.67   1705.49 o 
   8  12   4     1961.99     2081.05    156.88 o 
  10  12   4     3092.44     3375.86    358.41 o 
  12  12   4     7717.90     7143.23    933.58 o 
 -13  13   4    14364.75    14073.48   1032.89 o 
 -11  13   4    30977.41    30057.71   1949.58 o 
  -9  13   4    33881.53    37145.15   1518.89 o 
  -7  13   4    14762.91    16921.62    606.37 o 
  -5  13   4    31909.12    34845.40    669.66 o 
  -3  13   4    45541.41    48736.98    832.37 o 
  -1  13   4    24122.94    25503.18    438.70 o 
   1  13   4      414.27      569.90    124.15 o 
   3  13   4     2690.93     2926.79    203.98 o 
   5  13   4     7612.46     8227.02    357.61 o 
   7  13   4    10980.20    11737.71   1167.05 o 
   9  13   4    16726.81    17059.82   1250.96 o 
  11  13   4     8510.17     9079.62    939.12 o 
 -12  14   4      714.83      692.71    149.25 o 
 -10  14   4      409.02      217.60    116.63 o 
  -8  14   4     3640.24     3846.72    209.97 o 
  -6  14   4     7203.64     8021.84    317.86 o 
  -4  14   4      208.43      315.11     82.08 o 
  -2  14   4    58051.02    58801.91   1130.81 o 
   0  14   4    55034.59    57760.09   1430.89 o 
   2  14   4    13656.76    14629.17    435.01 o 
   4  14   4     9328.70    10364.16    404.72 o 
   6  14   4    20875.75    22743.66   1039.18 o 
   8  14   4     6715.22     7188.47    461.45 o 
  10  14   4     3640.16     3515.94    192.43 o 
  12  14   4       10.14       93.92    269.06 o 
 -13  15   4       22.54     -148.62    148.62 o 
 -11  15   4     3064.55     3374.99    211.77 o 
  -9  15   4      669.78      793.65    148.17 o 
  -7  15   4     3248.93     3184.29    231.08 o 
  -5  15   4    11684.77    12059.20    466.06 o 
  -3  15   4     7707.80     7672.65    265.32 o 
  -1  15   4     6281.78     6318.16    250.11 o 
   1  15   4     4360.94     4234.35    288.95 o 
   3  15   4     5617.72     5859.12    389.47 o 
   5  15   4     1072.16     1008.92    198.62 o 
   7  15   4      397.85      561.74    176.18 o 
   9  15   4       56.25       73.36    114.08 o 
  11  15   4      453.03      545.67    183.46 o 
 -12  16   4     1006.64     1442.52    219.50 o 
 -10  16   4       95.31      180.48    107.18 o 
  -8  16   4      835.48      702.85    131.26 o 
  -6  16   4    31924.42    32418.21   1190.43 o 
  -4  16   4    39374.68    42632.27   1022.78 o 
  -2  16   4    14516.80    16948.73    914.06 o 
   0  16   4    16381.76    16809.67    496.33 o 
   2  16   4    51257.12    54031.25   1407.42 o 
   4  16   4    55183.52    57801.38   1674.53 o 
   6  16   4     9049.70    10321.74    590.48 o 
   8  16   4      804.65     1494.67    204.68 o 
  10  16   4     6459.14     5965.06    325.83 o 
 -11  17   4    10240.68     9866.97    582.24 o 
  -9  17   4    18025.24    18828.73    635.75 o 
  -7  17   4    35780.26    37449.45   1540.68 o 
  -5  17   4    45692.88    46598.24   2051.43 o 
  -3  17   4     6244.54     5863.65    263.85 o 
  -1  17   4     4217.18     4629.88    220.27 o 
   1  17   4      520.65      611.38    167.58 o 
   3  17   4      461.66      636.83    247.76 o 
   5  17   4     3046.56     3222.74    256.62 o 
   7  17   4     5360.60     5971.52    377.18 o 
   9  17   4    16451.61    17813.39    959.31 o 
 -10  18   4      782.15      652.75    156.67 o 
  -8  18   4     1618.30     2041.74    221.71 o 
  -6  18   4     2190.99     2442.26    180.36 o 
  -4  18   4    10349.16    11345.39    515.30 o 
  -2  18   4    29018.01    29636.04    649.06 o 
   0  18   4    36410.89    36971.94   1032.99 o 
   2  18   4    41975.39    43480.62   1280.76 o 
   4  18   4     8554.07     8824.21    398.23 o 
   6  18   4    14139.86    14940.31    664.96 o 
   8  18   4    12423.39    13096.70   1162.94 o 
  10  18   4      936.16      921.32    135.07 o 
  -9  19   4        4.27      -20.78    133.26 o 
  -7  19   4     3401.31     4083.26    312.00 o 
  -5  19   4      762.98      976.85    150.97 o 
  -3  19   4     2676.29     2504.66    218.97 o 
  -1  19   4       57.91       93.99    107.80 o 
   1  19   4     8174.10     8833.10    412.29 o 
   3  19   4      764.41      775.01    213.67 o 
   5  19   4     5469.77     6175.20    373.17 o 
   7  19   4     1071.35      987.29    227.80 o 
   9  19   4      865.08      567.58    133.39 o 
 -10  20   4      241.88      251.94    179.36 o 
  -8  20   4       94.39       79.24    144.29 o 
  -6  20   4     7520.75     8035.84    645.67 o 
  -4  20   4    28402.07    29414.19   1284.47 o 
  -2  20   4    14755.08    15993.18    511.30 o 
   0  20   4     3512.65     3700.82    237.98 o 
   2  20   4    12944.97    13157.47    684.44 o 
   4  20   4    15553.86    15930.37    621.45 o 
   6  20   4     8245.10     8674.81    634.00 o 
   8  20   4     3123.47     3108.64    295.70 o 
  -9  21   4    10509.11    11535.03    669.12 o 
  -7  21   4    14869.72    15886.55    894.22 o 
  -5  21   4    11116.37    12738.68    642.43 o 
  -3  21   4    10031.56    10164.90    551.27 o 
  -1  21   4     4406.52     4136.06    273.79 o 
   1  21   4      151.94      191.66    133.55 o 
   3  21   4      202.42      141.66    187.65 o 
   5  21   4     4983.96     5202.39    383.10 o 
   7  21   4     6219.49     6387.26    543.37 o 
  -8  22   4     2548.36     2743.30    257.27 o 
  -6  22   4     1768.49     1867.22    204.97 o 
  -4  22   4     5949.08     6562.32    515.73 o 
  -2  22   4    16452.43    15882.81    653.83 o 
   0  22   4    26889.88    25682.21    774.08 o 
   2  22   4    17383.39    17162.96    752.46 o 
   4  22   4     8679.13     8837.54    493.19 o 
   6  22   4     9523.21    10104.99    592.58 o 
  -5  23   4     2418.71     2393.43    275.93 o 
  -3  23   4      109.71      -92.93    151.43 o 
  -1  23   4       21.38      125.96    147.54 o 
   1  23   4     3141.54     3203.04    265.63 o 
   3  23   4      192.58       54.82    140.12 o 
   5  23   4     1914.40     1664.02    344.17 o 
  -4  24   4     3531.45     3293.45    298.67 o 
  -2  24   4     1583.31     1121.61    208.90 o 
   0  24   4     3520.05     3255.22    312.35 o 
   2  24   4     5164.57     5405.66    355.80 o 
  -1  25   4     1796.64     1624.30    244.55 o 
 -15   1   5      929.75      734.10    111.77 o 
 -13   1   5     8530.85     7355.99    377.73 o 
 -11   1   5    55890.99    47209.24   1227.80 o 
  -9   1   5    36501.12    31715.43    407.86 o 
  -7   1   5    11398.49     9442.63    418.26 o 
  -5   1   5    31260.10    25498.95    332.91 o 
  -3   1   5    29174.70    24656.00    551.30 o 
  -1   1   5       51.26      155.16     35.64 o 
   1   1   5      837.95     1044.85     61.27 o 
   3   1   5      467.92      480.89     89.91 o 
   5   1   5     8568.13     9222.92    863.77 o 
   7   1   5    28837.98    24817.03   1047.61 o 
   9   1   5    29985.11    29122.65    976.66 o 
  11   1   5     2331.21     3044.21    348.90 o 
  13   1   5      869.09     1123.10    197.36 o 
 -16   2   5     2324.64     2631.61    194.52 o 
 -14   2   5        2.04       33.70     44.04 o 
 -12   2   5       43.55       38.49     42.87 o 
 -10   2   5     3275.81     3224.01    108.69 o 
  -8   2   5     9092.40     7776.45    360.25 o 
  -6   2   5   127157.12   118041.91   2119.65 o 
  -4   2   5   219528.92   215774.56   5018.72 o 
  -2   2   5    23847.64    24752.89    580.47 o 
   0   2   5    66038.96    60335.64   1550.90 o 
   2   2   5   355543.41   321961.94  22657.36 o 
   4   2   5   343054.56   312375.69  11323.87 o 
   6   2   5    40904.60    26517.03  11343.08 o 
   8   2   5    19030.17    16397.06    461.77 o 
  10   2   5    18889.11    19370.14    712.82 o 
  12   2   5     8359.12     9261.59    532.04 o 
  14   2   5       28.50     -130.60    298.43 o 
 -15   3   5     4251.66     4127.84    329.16 o 
 -13   3   5    27696.77    24963.03    582.37 o 
 -11   3   5    49469.70    42309.93   1543.62 o 
  -9   3   5    20435.35    19329.85    332.28 o 
  -7   3   5    29777.02    27986.62    536.64 o 
  -5   3   5   135402.08   126096.80   1871.25 o 
  -3   3   5   133701.22   137055.48   3522.37 o 
  -1   3   5      146.82      281.97     25.71 o 
   1   3   5     8655.84     8905.93    322.95 o 
   3   3   5      129.44      129.98     41.56 o 
   5   3   5      784.31      731.82    118.98 o 
   7   3   5    19156.79    18395.06   1392.65 o 
   9   3   5    28845.03    25833.71    926.12 o 
  11   3   5    12044.20    12625.38    528.78 o 
  13   3   5     5252.91     6107.73    420.33 o 
 -16   4   5      218.94      180.30    112.17 o 
 -14   4   5      221.84      275.89     86.53 o 
 -12   4   5        3.70      178.11     81.72 o 
 -10   4   5     1355.71     1246.51     95.80 o 
  -8   4   5       12.62      186.67    111.32 o 
  -6   4   5     7833.12     7142.61    209.15 o 
  -4   4   5       42.82       70.23     30.28 o 
  -2   4   5    33839.95    36986.38    742.19 o 
   0   4   5    22557.95    22423.42    356.83 o 
   2   4   5    10514.96    10487.24    359.40 o 
   4   4   5     4331.19     3997.18    178.13 o 
   6   4   5     2646.00     2159.90    146.27 o 
   8   4   5      962.41      908.42     57.27 o 
  10   4   5      703.10      755.19    184.55 o 
  12   4   5      201.39      354.64    202.23 o 
  14   4   5       31.46      -90.49    199.34 o 
 -15   5   5     1523.58     1504.23     97.73 o 
 -13   5   5     9525.53     9623.72    270.85 o 
 -11   5   5    19844.02    17797.80    674.64 o 
  -9   5   5    14274.25    11041.27   2554.60 o 
  -7   5   5    10809.92    11122.28    465.01 o 
  -5   5   5    26067.86    24744.25    470.28 o 
  -3   5   5    95912.59   101387.73   1726.66 o 
  -1   5   5     4950.44     5147.95     74.01 o 
   1   5   5    13590.93    13540.46    161.07 o 
   3   5   5       61.13      200.65    100.96 o 
   5   5   5     4815.52     4887.81    281.78 o 
   7   5   5     9014.53     8306.12    436.44 o 
   9   5   5    19439.51    21222.94   1358.81 o 
  11   5   5     5002.50     4658.85    328.74 o 
  13   5   5      671.60     1027.39    235.05 o 
 -14   6   5        1.43      105.70    105.00 o 
 -12   6   5        1.80      -34.58     71.99 o 
 -10   6   5      999.38      973.51    124.61 o 
  -8   6   5     5290.24     4999.63    250.96 o 
  -6   6   5   123614.38   126518.19   2769.10 o 
  -4   6   5   165853.42   180701.22   3017.72 o 
  -2   6   5    40989.80    44743.07    658.22 o 
   0   6   5   187202.45   192656.45   3422.52 o 
   2   6   5   293475.00   285936.53   7422.46 o 
   4   6   5    95392.89    88087.74   3237.33 o 
   6   6   5    25261.57    23494.55   1932.77 o 
   8   6   5    25913.83    24573.77   1927.98 o 
  10   6   5    28443.92    28167.71   1965.00 o 
  12   6   5     8715.18     9229.85    599.43 o 
  14   6   5       39.74      129.22    212.44 o 
 -15   7   5     6710.62     6627.68    313.77 o 
 -13   7   5    23781.57    23194.75    702.26 o 
 -11   7   5    26546.60    24935.44    569.75 o 
  -9   7   5    12990.62    13957.68    929.69 o 
  -7   7   5    35472.00    34464.41    902.65 o 
  -5   7   5   110666.16   116476.41   2622.43 o 
  -3   7   5   100804.35   106227.48   2560.70 o 
  -1   7   5    34014.69    35601.97    467.86 o 
   1   7   5        1.13       88.81     49.92 o 
   3   7   5     3036.79     3063.02    184.86 o 
   5   7   5      573.81      554.82     62.37 o 
   7   7   5    18349.65    16932.66   1089.88 o 
   9   7   5    31161.14    29748.01   2404.08 o 
  11   7   5    10898.51    10821.92    717.15 o 
  13   7   5     4221.45     4794.97    534.54 o 
 -14   8   5     1037.58      881.70    150.76 o 
 -12   8   5      301.30      344.51     78.51 o 
 -10   8   5      435.61      466.19     81.21 o 
  -8   8   5      700.41      700.33     80.08 o 
  -6   8   5     1422.01     1573.75     77.23 o 
  -4   8   5    13987.55    13896.64    345.16 o 
  -2   8   5     9828.50     9303.78    166.58 o 
   0   8   5     5690.82     5977.10    121.14 o 
   2   8   5     9391.80     9483.14    179.09 o 
   4   8   5    23455.97    22737.02    914.91 o 
   6   8   5    16785.43    15072.49    779.38 o 
   8   8   5     3579.31     3126.48    382.59 o 
  10   8   5       39.81      111.28     38.79 o 
  12   8   5       18.77       14.78    159.86 o 
  14   8   5      164.03       45.42    214.60 o 
 -15   9   5      671.60      392.65    240.56 o 
 -13   9   5     7983.89     6873.30    301.50 o 
 -11   9   5     6629.73     7365.36    526.03 o 
  -9   9   5      110.21      346.42    112.67 o 
  -7   9   5      252.99      299.79    138.16 o 
  -5   9   5    27395.62    30595.46    514.95 o 
  -3   9   5    63254.16    65862.60   1461.71 o 
  -1   9   5      263.37      513.12     69.82 o 
   1   9   5    26692.40    28206.02    409.50 o 
   3   9   5      829.25      882.70     81.26 o 
   5   9   5     1988.60     1805.65    164.40 o 
   7   9   5     2794.92     2837.75    144.95 o 
   9   9   5     9161.49     8242.51    733.18 o 
  11   9   5     1674.30     1710.49    259.65 o 
  13   9   5       52.06      157.67    221.54 o 
 -14  10   5        3.52       57.43    206.28 o 
 -12  10   5      103.19      174.11    104.99 o 
 -10  10   5       63.36      259.22    110.07 o 
  -8  10   5     3944.71     4101.60    231.74 o 
  -6  10   5    94104.36   101845.44   2271.79 o 
  -4  10   5    75352.58    80066.37   1721.89 o 
  -2  10   5     2716.10     2506.59    183.62 o 
   0  10   5    65511.51    68209.80   1138.08 o 
   2  10   5   253056.47   260089.53   5998.27 o 
   4  10   5    94470.86    95170.66   3656.34 o 
   6  10   5    10024.25     9793.68    317.65 o 
   8  10   5     9524.69     9559.25    494.60 o 
  10  10   5    17816.00    16238.83   1489.73 o 
  12  10   5     3088.83     3068.47    297.48 o 
 -13  11   5    13361.05    13329.37    743.04 o 
 -11  11   5    38220.42    37663.72   2961.38 o 
  -9  11   5    48042.39    50623.64   1943.90 o 
  -7  11   5    45901.59    49329.54   1252.32 o 
  -5  11   5    47296.86    49858.28   1030.39 o 
  -3  11   5    20957.44    21076.50    348.49 o 
  -1  11   5    11529.35    12409.75    232.56 o 
   1  11   5    14346.57    15136.85    273.27 o 
   3  11   5        2.64      214.46     67.04 o 
   5  11   5     2871.91     3043.06    210.11 o 
   7  11   5    17747.48    16855.98    950.15 o 
   9  11   5    21660.81    20546.23   1391.31 o 
  11  11   5     7494.14     8199.83    539.11 o 
  13  11   5     4431.54     4007.97    662.72 o 
 -14  12   5     1122.64     1195.71    155.60 o 
 -12  12   5      396.38      447.92    111.00 o 
 -10  12   5       41.49       57.67     85.50 o 
  -8  12   5      370.28      353.25     86.75 o 
  -6  12   5     3411.66     3793.70    209.95 o 
  -4  12   5    30587.81    30906.65    715.97 o 
  -2  12   5    19810.96    20797.64    460.31 o 
   0  12   5    28863.96    29540.73    480.43 o 
   2  12   5    20698.36    22406.96    435.60 o 
   4  12   5    21015.93    22437.62   1064.30 o 
   6  12   5    27634.80    30612.96   2087.32 o 
   8  12   5    11998.29    10794.19    726.44 o 
  10  12   5       92.09      144.42    113.30 o 
  12  12   5      181.57     -241.96    241.96 o 
 -13  13   5     1162.77      907.36    198.95 o 
 -11  13   5     6507.34     6399.45    482.35 o 
  -9  13   5      835.40      802.85    139.71 o 
  -7  13   5     2101.33     2400.82    279.75 o 
  -5  13   5     5886.62     6486.63    198.85 o 
  -3  13   5     3184.79     3290.35    154.91 o 
  -1  13   5     7864.28     8503.82    236.43 o 
   1  13   5     7538.08     8071.53    215.28 o 
   3  13   5     4833.55     5100.78    246.33 o 
   5  13   5     2792.48     2777.29    219.16 o 
   7  13   5     1576.35     1537.78    149.31 o 
   9  13   5     5977.73     5929.45    309.18 o 
  11  13   5       47.51     -105.83    140.78 o 
 -12  14   5       23.63      182.48    107.75 o 
 -10  14   5      123.65        4.64    104.12 o 
  -8  14   5     4919.04     5685.02    249.11 o 
  -6  14   5    28868.38    30620.04    868.25 o 
  -4  14   5    27449.92    28931.90    628.97 o 
  -2  14   5    18089.01    19074.44    421.11 o 
   0  14   5    29840.03    32630.06    617.51 o 
   2  14   5   113930.02   109675.16   4727.58 o 
   4  14   5    93440.16    95470.99   2204.52 o 
   6  14   5    14216.03    14244.58    495.81 o 
   8  14   5     5406.81     4684.53    633.87 o 
  10  14   5     5231.97     4988.70    382.43 o 
  12  14   5     1192.77     1181.76    290.88 o 
 -13  15   5    11566.75    12193.30    892.45 o 
 -11  15   5    17865.25    18306.34   1231.69 o 
  -9  15   5    29181.43    30329.81   1011.12 o 
  -7  15   5    42506.77    45450.84   1170.96 o 
  -5  15   5    27240.11    27995.12   1072.92 o 
  -3  15   5    28399.52    28130.21    820.67 o 
  -1  15   5    10594.87    11000.11    449.06 o 
   1  15   5     1538.05     1582.43    130.97 o 
   3  15   5       42.02      217.68    112.84 o 
   5  15   5     4299.93     5007.93    280.28 o 
   7  15   5    14539.98    14190.53    963.33 o 
   9  15   5     7621.86     6976.87    443.81 o 
  11  15   5     8507.90     8708.47    380.12 o 
 -12  16   5      204.15      390.68    153.62 o 
 -10  16   5     1350.45     1599.35    168.39 o 
  -8  16   5     1174.11     1301.33    147.76 o 
  -6  16   5      743.49      866.22    154.12 o 
  -4  16   5    13724.69    13715.96    379.34 o 
  -2  16   5    33336.84    34305.54   1048.69 o 
   0  16   5    42989.29    43830.05    917.85 o 
   2  16   5     5726.84     5951.80    291.03 o 
   4  16   5     9722.39    10176.39    401.13 o 
   6  16   5    20746.77    21074.50   1091.67 o 
   8  16   5     7607.12     7237.90    663.79 o 
  10  16   5      492.96      468.01    157.44 o 
 -11  17   5      125.63       41.49    131.72 o 
  -9  17   5     1169.73     1405.87    166.13 o 
  -7  17   5     1530.89     1652.40    153.72 o 
  -5  17   5      378.40      426.78    114.46 o 
  -3  17   5     1966.72     1658.52    166.78 o 
  -1  17   5      977.21     1087.84    123.86 o 
   1  17   5     6337.30     6319.46    246.06 o 
   3  17   5     1928.93     2118.12    197.97 o 
   5  17   5     1145.97      734.52    267.08 o 
   7  17   5     1575.99     1538.12    165.66 o 
   9  17   5     1009.16      899.53    142.49 o 
 -10  18   5       29.82       37.02    108.20 o 
  -8  18   5     1810.30     1769.80    176.59 o 
  -6  18   5    15211.86    15481.31    715.64 o 
  -4  18   5    19097.47    19295.71    561.07 o 
  -2  18   5    16049.41    16991.64    643.51 o 
   0  18   5    19934.06    19662.59    522.83 o 
   2  18   5    16206.77    16298.06    505.93 o 
   4  18   5    12289.19    11870.13    479.63 o 
   6  18   5     4667.16     4131.30    290.99 o 
   8  18   5     4786.96     5159.14    423.21 o 
  10  18   5     5739.90     5141.26    968.75 o 
  -9  19   5    12247.92    12282.84    546.75 o 
  -7  19   5    14519.27    14912.68    797.94 o 
  -5  19   5    25896.28    27042.18   1297.25 o 
  -3  19   5    19381.72    19247.29    638.04 o 
  -1  19   5     2206.23     2031.44    221.36 o 
   1  19   5       90.96      276.17    124.13 o 
   3  19   5      819.63     1182.04    159.38 o 
   5  19   5     1236.18     1073.48    185.31 o 
   7  19   5     3873.05     3960.82    250.38 o 
   9  19   5     5920.31     5986.50    370.21 o 
  -8  20   5     1509.12     1804.81    201.16 o 
  -6  20   5      680.54     1078.74    169.37 o 
  -4  20   5     8632.45     8687.05    480.75 o 
  -2  20   5    28823.52    28435.48    997.18 o 
   0  20   5    18896.36    19443.11    582.98 o 
   2  20   5    15390.88    15012.80    488.61 o 
   4  20   5    22841.93    22190.34    657.43 o 
   6  20   5    14752.83    14428.91    659.51 o 
   8  20   5     6296.48     6323.22    403.86 o 
  -9  21   5     1621.27     1772.72    226.54 o 
  -7  21   5     4753.81     5214.45    325.91 o 
  -5  21   5      715.66      496.30    137.68 o 
  -3  21   5      882.69      889.20    183.67 o 
  -1  21   5      569.71      594.00    167.59 o 
   1  21   5     4713.23     4963.60    319.70 o 
   3  21   5       84.66      159.77    127.16 o 
   5  21   5     1583.85     1093.19    208.17 o 
   7  21   5      400.37      266.02    175.15 o 
  -6  22   5     5570.76     5265.04    345.24 o 
  -4  22   5     3921.85     4052.08    286.00 o 
  -2  22   5     3807.30     3721.15    281.75 o 
   0  22   5     8180.62     8388.12    474.25 o 
   2  22   5    13623.88    13819.77    502.27 o 
   4  22   5     6423.84     6596.19    357.77 o 
   6  22   5     1028.45     1023.14    198.06 o 
  -5  23   5     7237.22     7113.49    409.75 o 
  -3  23   5     4023.57     3918.90    271.64 o 
  -1  23   5     3209.14     2891.61    260.72 o 
   1  23   5      179.36      186.21    152.72 o 
   3  23   5       60.50      253.50    185.73 o 
   5  23   5      728.34      543.86    213.43 o 
  -4  24   5     6621.42     6582.98    438.33 o 
  -2  24   5    17672.87    16676.24    644.43 o 
   0  24   5    13064.76    12095.25    503.66 o 
   2  24   5     6234.13     6095.21    486.42 o 
 -16   0   6     1375.40     1594.54    198.92 o 
 -14   0   6       38.65      -26.73     56.87 o 
 -12   0   6      169.26      307.97     83.24 o 
 -10   0   6     4596.81     3721.42    220.46 o 
  -8   0   6    12406.48    12015.65    266.65 o 
  -6   0   6    86583.66    71420.72   4630.10 o 
  -4   0   6    46241.03    41496.98   1052.84 o 
  -2   0   6    23261.06    20802.44    611.68 o 
   0   0   6   251328.86   229753.30   6033.10 o 
   2   0   6   494887.97   501023.31  27654.49 o 
   4   0   6   184110.86   188519.22  20639.83 o 
   6   0   6    31757.08    29846.08   1103.57 o 
   8   0   6    50024.54    47590.21   2045.49 o 
  10   0   6    32099.01    33107.05   1644.47 o 
  12   0   6      929.86     1147.09    397.91 o 
  14   0   6       74.01        6.22    282.89 o 
 -15   1   6     4781.45     4698.05    207.70 o 
 -13   1   6    17624.79    15100.96    646.12 o 
 -11   1   6    30980.18    26373.60    535.95 o 
  -9   1   6    23098.90    20582.22    357.50 o 
  -7   1   6    59587.49    51722.30   1010.69 o 
  -5   1   6   128967.45   111785.79   3906.22 o 
  -3   1   6    48696.23    44932.24   2215.63 o 
  -1   1   6      118.88      199.48     34.83 o 
   1   1   6      970.78     1098.52     65.69 o 
   3   1   6     8000.49     7863.72    278.11 o 
   5   1   6      537.77      495.48     88.21 o 
   7   1   6    25370.31    23851.09    721.53 o 
   9   1   6    16729.58    16583.99    664.48 o 
  11   1   6     3378.82     3356.06    361.66 o 
  13   1   6     4656.49     5477.29    368.20 o 
 -16   2   6        4.64      255.67    111.72 o 
 -14   2   6      550.49      434.74     59.97 o 
 -12   2   6      288.49      314.55     56.72 o 
 -10   2   6      769.25      654.21     85.94 o 
  -8   2   6      282.11      284.84     44.73 o 
  -6   2   6    10560.73    10301.69    222.06 o 
  -4   2   6       84.31       84.63     24.77 o 
  -2   2   6    21089.77    21286.20    490.36 o 
   0   2   6    12203.71    11428.28    353.05 o 
   2   2   6      398.55      306.66     32.98 o 
   4   2   6     5538.10     6110.60    311.90 o 
   6   2   6     1927.94     2004.10    105.74 o 
   8   2   6      154.29      167.87    113.07 o 
  10   2   6       16.37       91.04    131.49 o 
  12   2   6      848.19     1195.51    341.67 o 
  14   2   6       68.49      196.81    199.14 o 
 -15   3   6     4516.31     4272.51    250.81 o 
 -13   3   6    13520.08    11893.57    386.73 o 
 -11   3   6    17973.45    15407.50    672.60 o 
  -9   3   6     5875.54     5429.57    365.24 o 
  -7   3   6    31332.59    28855.91    463.63 o 
  -5   3   6   106202.87    96516.74   1470.17 o 
  -3   3   6    42195.10    41564.69    508.21 o 
  -1   3   6     3937.32     4051.45    106.22 o 
   1   3   6      144.09      220.11     43.46 o 
   3   3   6     7009.47     6702.17    471.89 o 
   5   3   6      311.78      330.97     47.11 o 
   7   3   6    16604.00    11331.97   2451.38 o 
   9   3   6    14152.55    13339.39    481.14 o 
  11   3   6     2074.81     2668.85    299.78 o 
  13   3   6     2355.44     2875.13    334.63 o 
 -16   4   6      753.71      797.81    133.30 o 
 -14   4   6      823.15      913.65     65.75 o 
 -12   4   6     2397.97     2313.66    193.13 o 
 -10   4   6      619.40      527.40     96.16 o 
  -8   4   6    17817.08    16681.40    386.33 o 
  -6   4   6   107261.02   103898.82   2117.35 o 
  -4   4   6    72317.58    73033.09   1446.07 o 
  -2   4   6    38584.40    41366.16    894.15 o 
   0   4   6   282942.84   296390.06   5842.99 o 
   2   4   6   203945.70   181553.27   9502.42 o 
   4   4   6    40339.59    34643.90   1887.10 o 
   6   4   6    48171.83    42102.38   2059.89 o 
   8   4   6    43079.07    30964.11   5660.59 o 
  10   4   6    25357.30    25501.90   1242.32 o 
  12   4   6     3679.52     3644.66    370.00 o 
  14   4   6       17.36      135.81    219.81 o 
 -15   5   6     5684.14     6424.50    256.97 o 
 -13   5   6    20166.52    17616.15    913.37 o 
 -11   5   6    23754.45    20306.25    528.88 o 
  -9   5   6    31934.37    29696.58    448.40 o 
  -7   5   6    79644.80    78432.63   2438.23 o 
  -5   5   6    52149.81    51723.14    894.38 o 
  -3   5   6    24568.60    24397.79    393.90 o 
  -1   5   6    47166.89    50086.96    934.93 o 
   1   5   6     9330.50     9326.00    138.48 o 
   3   5   6     4201.64     4059.66    136.92 o 
   5   5   6     7108.89     5929.13    503.71 o 
   7   5   6    42416.64    36846.16   2102.58 o 
   9   5   6    13519.35    11024.01   2433.05 o 
  11   5   6     2801.89     3207.51    330.59 o 
  13   5   6     5785.23     6965.27    664.00 o 
 -14   6   6      472.19      437.71     96.26 o 
 -12   6   6      156.73      178.02     59.64 o 
 -10   6   6        0.71       46.55     73.06 o 
  -8   6   6      524.01      586.46     63.29 o 
  -6   6   6      478.84      421.48     50.39 o 
  -4   6   6      189.51      320.02     39.69 o 
  -2   6   6    22015.48    23958.50    400.39 o 
   0   6   6    33760.73    36599.51    404.79 o 
   2   6   6     2217.36     2457.30     93.47 o 
   4   6   6     4080.54     3965.95    133.71 o 
   6   6   6    17202.80    16396.19    983.09 o 
   8   6   6     2808.87     2651.43    158.25 o 
  10   6   6       21.91       31.05    153.13 o 
  12   6   6      243.91      338.73    209.91 o 
  14   6   6      255.86      307.11    281.96 o 
 -15   7   6     1706.54     1440.66    180.07 o 
 -13   7   6    14717.84    14325.55    458.84 o 
 -11   7   6     4321.28     4250.10    267.70 o 
  -9   7   6     2344.58     2191.25     95.73 o 
  -7   7   6    10858.08    11023.60    518.79 o 
  -5   7   6    60021.19    60385.61   1044.76 o 
  -3   7   6     7849.50     8226.69    186.99 o 
  -1   7   6     3665.55     3496.51    124.90 o 
   1   7   6     4310.60     3831.98     99.50 o 
   3   7   6    27882.53    26398.07   1057.61 o 
   5   7   6     2180.27     2248.69     97.48 o 
   7   7   6    31204.40    27675.44   1961.91 o 
   9   7   6     4444.45     4595.03    348.19 o 
  11   7   6       19.10      119.02    161.73 o 
  13   7   6      550.16      681.92    285.08 o 
 -14   8   6      201.58      114.30     78.71 o 
 -12   8   6     3116.02     2805.04    303.77 o 
 -10   8   6     1155.37     1084.31    129.57 o 
  -8   8   6    18884.51    19306.05    924.68 o 
  -6   8   6    70174.48    71642.72   1271.13 o 
  -4   8   6    57591.54    62500.38   1458.46 o 
  -2   8   6    46823.06    51602.01    991.18 o 
   0   8   6   134843.72   139076.55   2408.00 o 
   2   8   6   256614.77   250947.88   5461.15 o 
   4   8   6    70263.87    67482.68   4109.03 o 
   6   8   6    17300.87    16726.29    992.51 o 
   8   8   6    37414.03    36834.44   2540.71 o 
  10   8   6    22319.10    24151.17   1176.63 o 
  12   8   6     1504.86     1810.74    274.33 o 
 -15   9   6     6552.43     6542.12    374.14 o 
 -13   9   6    16049.14    14966.29   1240.27 o 
 -11   9   6    30299.32    31937.01   2056.81 o 
  -9   9   6    36958.31    38487.80   2222.71 o 
  -7   9   6    78286.20    80227.59   2041.47 o 
  -5   9   6   130557.96   136899.13   2877.60 o 
  -3   9   6    24306.27    24543.55    578.44 o 
  -1   9   6      182.51      489.73    106.51 o 
   1   9   6     3278.40     3152.65    156.72 o 
   3   9   6     5310.29     5543.08    233.18 o 
   5   9   6     1315.25     1141.41    108.31 o 
   7   9   6    15051.89    13047.69    713.42 o 
   9   9   6    14459.47    12935.15   1121.59 o 
  11   9   6     5170.20     6391.68    749.86 o 
  13   9   6     6694.04     7457.56    627.56 o 
 -14  10   6     1035.77     1110.87    140.17 o 
 -12  10   6       14.22       38.55     86.37 o 
 -10  10   6      158.46      327.12     89.12 o 
  -8  10   6     3356.93     3326.05    153.45 o 
  -6  10   6      862.35     1080.42    109.40 o 
  -4  10   6    54767.73    55401.23   1651.72 o 
  -2  10   6    35698.18    36149.88    888.19 o 
   0  10   6     3182.59     2955.53    112.81 o 
   2  10   6     6570.67     6364.90    176.48 o 
   4  10   6    19950.74    19681.16    849.94 o 
   6  10   6    16920.36    15681.13    597.54 o 
   8  10   6     4391.97     4044.24    202.92 o 
  10  10   6     1650.16     1680.93     95.83 o 
  12  10   6      662.68      458.66    194.48 o 
 -13  11   6     3107.82     2568.58    185.79 o 
 -11  11   6     4125.45     3841.01    313.19 o 
  -9  11   6     4762.87     4924.53    229.06 o 
  -7  11   6     2513.80     2919.55    143.47 o 
  -5  11   6    14138.69    14450.70    471.41 o 
  -3  11   6     5167.05     4858.18    185.34 o 
  -1  11   6     8143.15     8314.92    234.94 o 
   1  11   6      890.35     1057.01     93.83 o 
   3  11   6     9383.85     9214.74    281.40 o 
   5  11   6        9.67       94.76     66.65 o 
   7  11   6     7420.59     7315.94    365.69 o 
   9  11   6     2446.38     2596.31    246.77 o 
  11  11   6      125.79      474.88    256.62 o 
 -14  12   6        9.08     -102.71    102.71 o 
 -12  12   6      986.31      941.55    161.64 o 
 -10  12   6      911.00     1057.58    125.78 o 
  -8  12   6    13569.66    14540.29    443.49 o 
  -6  12   6    40861.45    44100.79   1390.96 o 
  -4  12   6    18289.87    20203.47    885.46 o 
  -2  12   6    33865.68    33702.95    901.10 o 
   0  12   6    94857.83    97674.61   1747.18 o 
   2  12   6   108022.16   112714.66   2234.42 o 
   4  12   6    34941.66    35585.15   1356.25 o 
   6  12   6    11863.96    11631.53    563.50 o 
   8  12   6    22631.56    20935.10   1166.16 o 
  10  12   6    14656.55    13628.07   1011.26 o 
  12  12   6      760.84      830.41    228.27 o 
 -13  13   6    12074.14    12035.79    852.52 o 
 -11  13   6    20577.97    22289.60   1253.20 o 
  -9  13   6    23938.06    25425.01   1467.68 o 
  -7  13   6    47770.81    49540.59    970.70 o 
  -5  13   6    50384.76    50874.75   1330.32 o 
  -3  13   6    33087.84    32515.22    893.23 o 
  -1  13   6     7441.60     7341.53    202.93 o 
   1  13   6      143.67      304.41    115.93 o 
   3  13   6      759.14      934.49    117.55 o 
   5  13   6      152.45       81.74    109.51 o 
   7  13   6    11475.18    10540.12    699.51 o 
   9  13   6    12074.97    11071.94    829.18 o 
  11  13   6     5101.21     5687.10    505.98 o 
 -12  14   6        8.57      230.51    141.11 o 
 -10  14   6      305.87      409.39    114.43 o 
  -8  14   6      148.72      138.44     80.95 o 
  -6  14   6      399.47      513.48    114.01 o 
  -4  14   6    31355.42    30310.84    656.70 o 
  -2  14   6    30040.11    30687.49    751.15 o 
   0  14   6    12578.88    13473.38    389.77 o 
   2  14   6    10384.97    10613.55    403.16 o 
   4  14   6    28867.73    28428.21   1074.31 o 
   6  14   6    28846.09    29313.50   1955.55 o 
   8  14   6     2933.06     2708.65    388.12 o 
  10  14   6      210.29      147.47     96.83 o 
 -13  15   6     1177.46      974.71    156.29 o 
 -11  15   6      127.24      119.66    106.15 o 
  -9  15   6     1171.27     1473.93    138.97 o 
  -7  15   6      364.81      161.40     90.72 o 
  -5  15   6    10256.56    10674.55    345.63 o 
  -3  15   6     2219.10     2569.95    188.16 o 
  -1  15   6    15476.46    15383.55    455.93 o 
   1  15   6     7052.12     6940.34    253.66 o 
   3  15   6     3644.14     3773.50    213.60 o 
   5  15   6     2491.71     2505.80    168.63 o 
   7  15   6     1670.05     1889.64    187.24 o 
   9  15   6     1652.69     1642.49    164.33 o 
  11  15   6      328.10      446.62    198.32 o 
 -12  16   6      185.58      133.09    114.31 o 
 -10  16   6      129.21      132.61    105.53 o 
  -8  16   6     6930.68     6950.32    269.07 o 
  -6  16   6    32255.32    33334.11    724.61 o 
  -4  16   6     9173.22     9014.12    272.53 o 
  -2  16   6     4142.37     4162.68    190.52 o 
   0  16   6    53914.39    56161.61   1355.90 o 
   2  16   6    49051.46    49704.23   1113.47 o 
   4  16   6    11298.36    11307.21    407.75 o 
   6  16   6     6597.66     6763.37    319.46 o 
   8  16   6     8640.68     8137.42    305.82 o 
  10  16   6     6932.18     6018.45    429.60 o 
 -11  17   6    16092.60    16515.32    798.39 o 
  -9  17   6    20396.44    21131.69    865.53 o 
  -7  17   6    31966.68    32137.42   1143.64 o 
  -5  17   6    26562.45    25992.98   1057.40 o 
  -3  17   6    24740.51    24529.29    761.72 o 
  -1  17   6    10104.71    10227.96    364.39 o 
   1  17   6     2507.35     2840.38    205.45 o 
   3  17   6       54.83        8.97    106.40 o 
   5  17   6     3152.48     3388.20    205.83 o 
   7  17   6     7118.50     7747.38    571.12 o 
   9  17   6     6670.31     6420.50    430.97 o 
 -10  18   6      177.95      133.98    127.39 o 
  -8  18   6      327.91      444.97    119.19 o 
  -6  18   6      610.09      718.88    122.85 o 
  -4  18   6    12249.30    12089.31    603.10 o 
  -2  18   6    24409.28    24315.67    683.60 o 
   0  18   6    13439.27    13807.54    419.70 o 
   2  18   6    18557.88    19144.09    544.21 o 
   4  18   6    32559.12    31640.90    772.33 o 
   6  18   6    17635.45    17634.04    600.46 o 
   8  18   6     3443.60     3285.08    315.65 o 
  -9  19   6     3340.27     3303.75    581.55 o 
  -7  19   6     1880.61     1970.76    198.86 o 
  -5  19   6     1168.78     1156.97    152.46 o 
  -3  19   6      271.55      350.59    189.25 o 
  -1  19   6     8318.84     8099.17    314.98 o 
   1  19   6     2085.33     2085.69    225.76 o 
   3  19   6     2661.69     2721.39    222.34 o 
   5  19   6      498.99      284.02    150.54 o 
   7  19   6      674.40      676.32    206.92 o 
  -8  20   6     5096.20     4776.24    313.16 o 
  -6  20   6     7855.07     8478.05    392.93 o 
  -4  20   6     4111.18     4431.56    274.36 o 
  -2  20   6     5421.77     5739.67    345.88 o 
   0  20   6    15912.17    16043.45    502.95 o 
   2  20   6    23452.07    22591.36    676.51 o 
   4  20   6     8494.54     8337.64    414.97 o 
   6  20   6     1958.79     2029.11    270.91 o 
   8  20   6     4789.84     4734.00    513.81 o 
  -7  21   6    11872.25    11861.36    464.20 o 
  -5  21   6    12031.80    11971.05    727.46 o 
  -3  21   6     9807.13     9458.54    389.67 o 
  -1  21   6     6428.41     6300.35    350.94 o 
   1  21   6     2523.34     2255.16    222.33 o 
   3  21   6      278.41      289.72    162.01 o 
   5  21   6     2489.18     2292.44    307.87 o 
   7  21   6     2770.54     2256.32    241.56 o 
  -6  22   6     1510.61     1511.62    184.57 o 
  -4  22   6    10391.60     9917.00    429.57 o 
  -2  22   6    19089.93    18249.73    688.38 o 
   0  22   6    14089.83    13164.33    471.04 o 
   2  22   6     5774.67     5735.37    381.73 o 
   4  22   6    11437.78    10375.86    629.58 o 
  -5  23   6       57.89       90.78    130.63 o 
  -3  23   6     1277.22     1431.71    231.19 o 
  -1  23   6     3680.76     3775.86    287.78 o 
   1  23   6       90.16      331.30    144.94 o 
   3  23   6      649.03      732.54    216.19 o 
  -4  24   6     1444.84     1190.83    211.41 o 
  -2  24   6     1762.39     1769.71    256.79 o 
   0  24   6     3723.65     3104.94    283.37 o 
   2  24   6     5956.93     6162.76    461.47 o 
 -15   1   7     7419.02     6364.12    369.34 o 
 -13   1   7    14913.20    13406.74    610.67 o 
 -11   1   7     3420.35     3617.98    115.01 o 
  -9   1   7    32867.57    29289.66    444.79 o 
  -7   1   7    72804.12    61418.82   1390.26 o 
  -5   1   7    50348.00    43311.00   1658.63 o 
  -3   1   7     4100.96     4015.48    196.72 o 
  -1   1   7     5863.28     5568.37    112.49 o 
   1   1   7    17596.74    15526.85    449.90 o 
   3   1   7    13102.45    14451.81    481.56 o 
   5   1   7    31078.75    29391.21   1267.36 o 
   7   1   7    15504.39    14158.13    705.66 o 
   9   1   7      368.95      634.16    233.15 o 
  11   1   7      246.06      284.81    162.79 o 
  13   1   7     4344.19     6007.04    623.15 o 
 -16   2   7     1235.92     1642.04    328.00 o 
 -14   2   7     2723.70     2335.35    160.80 o 
 -12   2   7     9622.50     8839.80    267.33 o 
 -10   2   7     2974.03     2797.54    101.25 o 
  -8   2   7    33121.20    28989.64    969.74 o 
  -6   2   7    44369.81    40370.38   1135.12 o 
  -4   2   7     3899.43     3534.10    122.97 o 
  -2   2   7    94540.91    92975.59   2043.70 o 
   0   2   7   422102.78   384356.38   9654.70 o 
   2   2   7   294129.81   280474.66  11421.52 o 
   4   2   7    16246.79    16056.54    702.51 o 
   6   2   7    41748.55    41933.78   2210.17 o 
   8   2   7    61984.56    62897.34   1630.42 o 
  10   2   7    22951.10    24539.39    815.20 o 
  12   2   7      964.23     1023.40    226.66 o 
  14   2   7      171.58      197.33    244.03 o 
 -15   3   7     6432.70     6389.04    297.26 o 
 -13   3   7    19324.94    16975.44    779.35 o 
 -11   3   7    13855.64    12169.87    334.88 o 
  -9   3   7    24799.56    20851.91    738.70 o 
  -7   3   7   153731.39   134436.36   3329.98 o 
  -5   3   7   149243.78   146470.11   2352.36 o 
  -3   3   7     2786.93     3049.48    176.81 o 
  -1   3   7     7182.68     7495.90    130.78 o 
   1   3   7    24136.18    22238.49   1397.41 o 
   3   3   7    23395.94    23366.91   1652.17 o 
   5   3   7     3447.16     2575.11    266.97 o 
   7   3   7    29585.41    25646.55    702.14 o 
   9   3   7     6020.09     6859.43    348.01 o 
  11   3   7     3659.32     4387.67    333.37 o 
  13   3   7     9393.48    10122.66    964.69 o 
 -16   4   7      211.58      206.64    171.85 o 
 -14   4   7       37.31       59.12     79.47 o 
 -12   4   7      159.12       22.34     61.61 o 
 -10   4   7     2393.88     2378.85    105.69 o 
  -8   4   7     2023.63     1976.77    145.83 o 
  -6   4   7     9686.19     9045.69    152.93 o 
  -4   4   7    40410.86    41751.74   1012.09 o 
  -2   4   7      206.73      351.03     35.45 o 
   0   4   7     3551.35     3740.62     81.23 o 
   2   4   7     5156.92     4986.36    280.72 o 
   4   4   7    28172.05    26033.50   1513.49 o 
   6   4   7     4038.95     3751.60    293.00 o 
   8   4   7      238.72      459.46    218.20 o 
  10   4   7       14.43     -177.63    195.33 o 
  12   4   7      102.35      339.42    190.05 o 
 -15   5   7     5176.95     5215.31    241.64 o 
 -13   5   7    10544.08     9446.43    558.07 o 
 -11   5   7     3603.68     3560.25    135.84 o 
  -9   5   7     9512.09     9086.23    306.23 o 
  -7   5   7    53761.31    52168.24   1235.99 o 
  -5   5   7    84906.95    86759.00   1674.76 o 
  -3   5   7     1014.77      789.20     37.77 o 
  -1   5   7      567.63      527.10     37.90 o 
   1   5   7     2532.97     2354.85    115.17 o 
   3   5   7     8553.24     7433.66    346.20 o 
   5   5   7     5118.89     4943.77    359.40 o 
   7   5   7    14789.90    14328.99    725.09 o 
   9   5   7     1504.31     1326.54    189.61 o 
  11   5   7       80.48      212.93    167.78 o 
  13   5   7     4170.61     4880.18    519.71 o 
 -14   6   7     1462.48     1276.61    127.74 o 
 -12   6   7     4846.08     4569.13    205.85 o 
 -10   6   7     2007.08     2031.49     94.39 o 
  -8   6   7    22259.94    22198.27    950.88 o 
  -6   6   7    55870.72    56235.25   1410.15 o 
  -4   6   7    10069.60     9668.80    325.08 o 
  -2   6   7   144917.70   153856.83   2996.64 o 
   0   6   7   296537.13   307818.69   6425.80 o 
   2   6   7    69928.88    64553.58   1577.16 o 
   4   6   7    33131.71    29976.44   1341.53 o 
   6   6   7    63433.78    58047.08   3676.42 o 
   8   6   7    69302.44    68168.86   3809.58 o 
  10   6   7    18820.74    18638.39    682.79 o 
  12   6   7      276.59      315.19    221.57 o 
 -15   7   7     8899.86     9429.92    450.58 o 
 -13   7   7    18462.53    18895.95    786.58 o 
 -11   7   7    16788.47    15988.24    575.05 o 
  -9   7   7    18628.70    18682.54    801.99 o 
  -7   7   7    75416.47    74420.17   2100.40 o 
  -5   7   7   111444.69   112726.47   2728.68 o 
  -3   7   7    44939.33    46045.67   1152.90 o 
  -1   7   7     7727.85     8537.71    156.09 o 
   1   7   7    10284.88    10290.22    177.24 o 
   3   7   7     6533.81     6186.03    362.10 o 
   5   7   7     2770.01     2402.00    196.08 o 
   7   7   7    23914.45    21947.23   1410.31 o 
   9   7   7     8462.88     9145.08    449.14 o 
  11   7   7     5973.16     6170.47    487.30 o 
  13   7   7     5651.92     7615.98   1510.08 o 
 -14   8   7      541.48      574.67    130.87 o 
 -12   8   7        7.29      -12.44     74.74 o 
 -10   8   7      937.48      921.03     87.63 o 
  -8   8   7      629.73      651.58     77.16 o 
  -6   8   7       47.44       71.57     39.87 o 
  -4   8   7    10152.69    10765.58    251.86 o 
  -2   8   7     3157.00     2663.02     76.97 o 
   0   8   7     5618.98     6162.18    238.52 o 
   2   8   7    22056.29    21613.63    664.55 o 
   4   8   7    21245.21    18674.08    923.41 o 
   6   8   7     6227.12     5488.41    362.10 o 
   8   8   7       51.13      163.75     67.73 o 
  10   8   7      948.74      751.62     89.89 o 
  12   8   7     2458.82     2706.90    326.60 o 
 -15   9   7     2229.57     2216.41    225.69 o 
 -13   9   7     3759.14     3949.58    224.33 o 
 -11   9   7     2501.74     2478.50    153.39 o 
  -9   9   7       61.39       76.73     66.16 o 
  -7   9   7    14402.55    15560.85    406.40 o 
  -5   9   7    36152.80    37333.17    956.68 o 
  -3   9   7        1.70       38.96     36.80 o 
  -1   9   7     9192.57     9386.78    218.79 o 
   1   9   7     7863.66     7988.88    172.29 o 
   3   9   7     8491.53     7537.54    411.68 o 
   5   9   7      423.70      350.40     80.96 o 
   7   9   7    13143.11    11534.33    561.76 o 
   9   9   7     1770.11     1718.34    209.60 o 
  11   9   7       60.89      209.93    209.11 o 
  13   9   7     1085.80     1265.69    349.56 o 
 -14  10   7      724.79      567.28    142.07 o 
 -12  10   7     2192.79     1920.29    219.66 o 
 -10  10   7      284.96      352.26     81.72 o 
  -8  10   7    17152.04    18481.30    609.25 o 
  -6  10   7    15876.98    17659.36    880.28 o 
  -4  10   7    13195.06    13560.80    413.67 o 
  -2  10   7    44490.50    43176.16   1364.67 o 
   0  10   7   141761.81   141338.38   2752.21 o 
   2  10   7    89169.01    87921.47   2424.71 o 
   4  10   7    34412.25    33893.37   2096.45 o 
   6  10   7    27688.65    25563.87   1618.89 o 
   8  10   7    28181.70    24643.33   2028.55 o 
  10  10   7     8399.01     8846.50    956.62 o 
  12  10   7     1304.07     1098.27    244.76 o 
 -13  11   7    16073.90    15782.95    446.53 o 
 -11  11   7    23180.94    25449.61   1504.47 o 
  -9  11   7    45017.04    48148.26   1310.13 o 
  -7  11   7    38389.11    40090.77    845.69 o 
  -5  11   7    52163.25    52315.01   1267.12 o 
  -3  11   7    61778.13    60171.40   1623.90 o 
  -1  11   7    13796.93    13672.78    256.34 o 
   1  11   7     3325.36     3200.68    202.74 o 
   3  11   7      955.27     1045.09    103.41 o 
   5  11   7    10074.08    10245.44    710.26 o 
   7  11   7     8664.90     7860.12    625.48 o 
   9  11   7     2977.37     2690.57    224.91 o 
  11  11   7     4754.09     5102.36    591.57 o 
 -14  12   7     1296.75     1218.66    197.76 o 
 -12  12   7       72.23       27.76     92.00 o 
 -10  12   7       15.10       49.29     72.37 o 
  -8  12   7      832.07      783.36    111.83 o 
  -6  12   7     1394.01     1506.15    142.88 o 
  -4  12   7     1950.78     1998.38    104.13 o 
  -2  12   7    36516.61    36374.56   1120.32 o 
   0  12   7    27829.28    28958.26    541.16 o 
   2  12   7    20386.59    20792.93    425.98 o 
   4  12   7    25490.19    24506.08    986.75 o 
   6  12   7    14067.74    13601.18    865.53 o 
   8  12   7     2338.46     2046.00    134.16 o 
  10  12   7     4062.03     3582.33    249.47 o 
  12  12   7     1195.80     1320.33    270.39 o 
 -13  13   7     1683.88     1894.63    189.69 o 
 -11  13   7      156.73       68.48     87.75 o 
  -9  13   7       53.74      109.69    123.32 o 
  -7  13   7     4782.50     4844.39    167.36 o 
  -5  13   7     1912.03     1930.05    112.26 o 
  -3  13   7       20.65       68.06     67.98 o 
  -1  13   7     6553.08     6685.46    203.32 o 
   1  13   7     6513.27     6207.68    194.31 o 
   3  13   7     1778.52     1818.37    143.88 o 
   5  13   7     5555.55     5772.13    276.69 o 
   7  13   7     1842.95     1770.59    192.55 o 
   9  13   7      506.61      474.27     74.06 o 
  11  13   7        4.06       27.45    196.76 o 
 -12  14   7      472.24      721.25    162.57 o 
 -10  14   7     1036.61     1002.65    162.13 o 
  -8  14   7    12728.34    13737.73    384.48 o 
  -6  14   7     7408.81     8132.81    288.11 o 
  -4  14   7     1967.96     2245.63    155.48 o 
  -2  14   7    24087.52    23987.16    775.83 o 
   0  14   7    96450.27    96115.75   1889.08 o 
   2  14   7    79873.86    81546.44   1553.23 o 
   4  14   7    22564.96    22688.53    770.47 o 
   6  14   7    12756.73    13559.51   1141.77 o 
   8  14   7    16370.55    14210.33    859.25 o 
  10  14   7     4932.79     4858.04    295.24 o 
 -11  15   7    13107.52    13335.48    758.57 o 
  -9  15   7    23865.07    26329.90    861.75 o 
  -7  15   7    51159.86    51590.61   1501.21 o 
  -5  15   7    48032.52    46381.32   1073.45 o 
  -3  15   7     6782.70     6808.77    256.85 o 
  -1  15   7    22332.28    21720.13    471.95 o 
   1  15   7     8841.18     9092.07    347.96 o 
   3  15   7      228.68      288.83    102.18 o 
   5  15   7     2038.19     2176.64    241.79 o 
   7  15   7     7879.40     7080.50    295.23 o 
   9  15   7     6472.14     6948.87    634.06 o 
 -12  16   7      561.19      855.47    286.10 o 
 -10  16   7      511.08      566.91    135.73 o 
  -8  16   7      363.44      380.40    152.80 o 
  -6  16   7    10761.18    10197.00    376.70 o 
  -4  16   7    15291.81    14358.78    617.38 o 
  -2  16   7    22069.31    21636.61    573.28 o 
   0  16   7    10317.16    11261.91    371.91 o 
   2  16   7    11337.28    10819.90    350.81 o 
   4  16   7    15815.70    14948.96    603.03 o 
   6  16   7    15789.66    15166.99   1092.04 o 
   8  16   7     2620.18     2571.15    179.14 o 
  10  16   7     2133.93     1728.49    251.72 o 
 -11  17   7        9.56      105.31    143.48 o 
  -9  17   7     3138.16     3025.49    507.87 o 
  -7  17   7      164.89      322.09    135.33 o 
  -5  17   7     2082.62     1736.35    227.73 o 
  -3  17   7     1511.54     1785.16    137.23 o 
  -1  17   7     2901.63     2555.18    193.34 o 
   1  17   7     1479.26     1413.64    176.42 o 
   3  17   7      819.38      904.89    135.51 o 
   5  17   7     1148.80     1322.36    167.61 o 
   7  17   7     2473.75     2609.94    240.44 o 
   9  17   7      191.07      302.36    127.03 o 
 -10  18   7      382.16      394.88    202.99 o 
  -8  18   7     4752.44     4597.81    248.88 o 
  -6  18   7     8822.72     8338.79    354.85 o 
  -4  18   7     8731.95     8291.95    590.52 o 
  -2  18   7    19736.75    19262.05    698.11 o 
   0  18   7    26319.06    25482.79    721.21 o 
   2  18   7    13664.17    13370.45    406.72 o 
   4  18   7     1250.90     1363.48    178.61 o 
   6  18   7     5819.48     5521.41    309.05 o 
   8  18   7    12202.12    11675.93    681.08 o 
  -9  19   7    19042.34    19073.26    901.06 o 
  -7  19   7    24236.98    22706.61    928.75 o 
  -5  19   7    24456.17    23348.56    937.21 o 
  -3  19   7    11493.34    11275.79    484.25 o 
  -1  19   7     4097.67     3782.66    210.22 o 
   1  19   7     1799.18     1774.71    183.88 o 
   3  19   7      720.08      705.41    156.33 o 
   5  19   7     1242.55     1253.57    202.54 o 
   7  19   7     2369.85     1981.57    246.41 o 
  -8  20   7      222.13      122.09    115.51 o 
  -6  20   7     2446.24     2369.54    195.41 o 
  -4  20   7    17337.17    17885.03    617.97 o 
  -2  20   7     9554.63     9888.88    400.73 o 
   0  20   7     5269.95     4907.29    353.58 o 
   2  20   7    24706.84    23199.62    637.73 o 
   4  20   7    28772.26    27151.32    846.42 o 
   6  20   7     9827.89     8614.56    428.44 o 
  -7  21   7      132.68      304.78    128.35 o 
  -5  21   7        3.48      130.76    137.07 o 
  -3  21   7     4777.69     5121.54    293.57 o 
  -1  21   7     7311.80     6847.89    332.80 o 
   1  21   7        4.36      -59.06    116.08 o 
   3  21   7     1588.19     1525.33    234.95 o 
   5  21   7       93.63      -23.86    156.55 o 
  -6  22   7     1971.51     1834.91    202.96 o 
  -4  22   7     1750.35     1794.03    212.13 o 
  -2  22   7     5946.78     5405.93    334.82 o 
   0  22   7    10897.71    10492.73    540.18 o 
   2  22   7     6437.05     6301.52    371.97 o 
   4  22   7     2157.34     2068.32    248.04 o 
  -5  23   7     7123.58     6463.19    335.34 o 
  -3  23   7    12531.36    11685.13    511.51 o 
  -1  23   7     3720.33     3245.36    251.92 o 
   1  23   7      143.92       93.62    170.86 o 
   3  23   7      151.79      437.11    174.17 o 
  -2  24   7     9136.97     8045.78    439.11 o 
   0  24   7     6526.50     5633.89    386.49 o 
 -16   0   8     1666.90     2203.31    217.61 o 
 -14   0   8     7037.68     6443.82    488.63 o 
 -12   0   8     3870.99     4071.46    170.52 o 
 -10   0   8      116.58      267.96     55.55 o 
  -8   0   8    51191.69    45286.31   1706.59 o 
  -6   0   8     5943.97     5611.78    209.72 o 
  -4   0   8     2545.82     1998.86    195.84 o 
  -2   0   8   148569.56   152328.55  10836.72 o 
   0   0   8   144273.50   136515.83   6285.68 o 
   2   0   8   100309.73   101429.73   9465.82 o 
   4   0   8   362445.78   375196.09  15649.54 o 
   6   0   8    97326.09    88919.63   4572.81 o 
   8   0   8    29765.63    29025.40   1355.37 o 
  10   0   8     5040.23     4970.72    559.56 o 
  12   0   8      616.65      765.61    439.87 o 
 -15   1   8     5756.35     5174.41    291.01 o 
 -13   1   8    10520.77     9559.99    371.52 o 
 -11   1   8    20918.51    19604.05    642.75 o 
  -9   1   8    32606.23    29589.36    819.77 o 
  -7   1   8    72776.29    63345.59   1277.74 o 
  -5   1   8    49867.49    46748.86   1671.41 o 
  -3   1   8    22278.48    22278.31   1418.22 o 
  -1   1   8     4298.31     3614.89     54.46 o 
   1   1   8    42727.28    38694.70    517.73 o 
   3   1   8     7896.26     8274.42    379.82 o 
   5   1   8     8983.00     9390.94    436.95 o 
   7   1   8    12624.91    12548.97    619.95 o 
   9   1   8      298.38      324.37    204.75 o 
  11   1   8     4044.89     4791.97    365.78 o 
  13   1   8     6364.19     7791.55    509.44 o 
 -16   2   8       40.63      253.61     81.13 o 
 -14   2   8       16.89      120.79     77.22 o 
 -12   2   8      249.06      269.35     63.34 o 
 -10   2   8      552.58      503.59     53.33 o 
  -8   2   8     2323.60     2283.40     79.95 o 
  -6   2   8      546.46      489.48     26.57 o 
  -4   2   8    12345.56    12727.45    421.32 o 
  -2   2   8     8309.05     8313.93    225.87 o 
   0   2   8     4709.12     4066.02    139.49 o 
   2   2   8      384.77      387.32     62.46 o 
   4   2   8     9027.95    11025.83    494.33 o 
   6   2   8       10.92       44.62     71.55 o 
   8   2   8      430.87      354.23    161.51 o 
  10   2   8      444.50      601.84    207.91 o 
  12   2   8      296.14      248.49    188.94 o 
 -15   3   8     5206.16     4894.21    228.05 o 
 -13   3   8     6384.80     5987.49    267.62 o 
 -11   3   8    10034.30     8421.38    293.56 o 
  -9   3   8    33066.59    30476.07   1010.61 o 
  -7   3   8    79494.87    71883.80   1054.19 o 
  -5   3   8     7067.18     6090.55     68.79 o 
  -3   3   8     5003.87     5958.66    134.54 o 
  -1   3   8    32843.99    31837.42    357.94 o 
   1   3   8    62105.07    55756.40   2975.62 o 
   3   3   8       45.02      112.22     46.93 o 
   5   3   8    17084.88    15301.83    841.75 o 
   7   3   8    11318.20    11892.02    428.03 o 
   9   3   8       14.31      152.24    134.43 o 
  11   3   8     2475.74     3004.67    313.81 o 
  13   3   8     3904.23     4495.18    525.55 o 
 -14   4   8     5606.64     5421.49    171.00 o 
 -12   4   8     5482.45     5162.38    194.33 o 
 -10   4   8     3031.08     2927.48    100.04 o 
  -8   4   8    19941.04    18222.23    492.97 o 
  -6   4   8     4253.41     4406.94     81.89 o 
  -4   4   8    26018.35    26914.32    767.64 o 
  -2   4   8   140752.33   137069.95   3209.26 o 
   0   4   8   315049.66   305245.94   6915.56 o 
   2   4   8    56224.31    51438.12   2927.16 o 
   4   4   8    19164.36    16804.55    864.13 o 
   6   4   8    76440.93    72707.90   4328.06 o 
   8   4   8    57605.27    55239.27   1604.04 o 
  10   4   8     7136.75     7387.91    693.46 o 
  12   4   8     2140.53     2474.51    323.51 o 
 -15   5   8    11019.66    10531.83    455.49 o 
 -13   5   8    13979.52    12959.85    538.73 o 
 -11   5   8     7414.65     7348.43    465.09 o 
  -9   5   8    25652.37    22985.95    695.52 o 
  -7   5   8    92149.88    89240.48   2133.64 o 
  -5   5   8    79464.58    79757.30   2551.99 o 
  -3   5   8    41011.04    40287.00    805.32 o 
  -1   5   8    29173.76    28869.89    514.60 o 
   1   5   8    25273.51    23945.85    746.08 o 
   3   5   8      322.87      367.30     95.71 o 
   5   5   8     9798.62     8986.90    447.80 o 
   7   5   8     3244.24     3383.11    204.42 o 
   9   5   8     1432.04     1551.98    205.80 o 
  11   5   8     6909.69     7668.74    483.03 o 
  13   5   8     8513.35     9548.42    785.16 o 
 -14   6   8      388.24      394.00     68.09 o 
 -12   6   8       32.26      127.86     72.80 o 
 -10   6   8     1324.57     1376.28    100.64 o 
  -8   6   8       14.57       26.49     37.71 o 
  -6   6   8     1283.78     1429.98     63.03 o 
  -4   6   8      166.19      296.85     50.05 o 
  -2   6   8    22334.47    24270.87    480.32 o 
   0   6   8    19817.49    20274.95    269.29 o 
   2   6   8     6015.02     5021.60    218.51 o 
   4   6   8    11969.32    10431.27    494.07 o 
   6   6   8     3538.77     3171.55    219.62 o 
   8   6   8     1702.05     1045.72    223.39 o 
  10   6   8     2947.18     3315.21    295.61 o 
  12   6   8       62.22      168.82    192.49 o 
 -15   7   8     6056.15     6869.46    506.89 o 
 -13   7   8     5304.16     5071.92    179.82 o 
 -11   7   8      246.39      233.82     77.93 o 
  -9   7   8     1733.72     1883.99    121.56 o 
  -7   7   8    25285.77    26106.72    643.91 o 
  -5   7   8    30037.65    29408.44    769.16 o 
  -3   7   8     2995.39     3200.99     75.21 o 
  -1   7   8     2100.82     2104.23     90.88 o 
   1   7   8    22388.28    22974.57    619.72 o 
   3   7   8       49.34      227.36     80.76 o 
   5   7   8    15002.12    13428.95    555.37 o 
   7   7   8     1711.57     1631.73    189.80 o 
   9   7   8       19.50      -23.85     81.34 o 
  11   7   8     1718.85     2043.76    370.45 o 
  13   7   8     3500.70     3711.37    513.41 o 
 -14   8   8     4580.81     4939.77    346.61 o 
 -12   8   8     1861.34     1850.32    138.92 o 
 -10   8   8     3207.94     3313.45    211.97 o 
  -8   8   8     8580.32     9236.40    291.16 o 
  -6   8   8     3373.94     3498.68    132.54 o 
  -4   8   8     9307.54     9739.33    261.13 o 
  -2   8   8   127790.30   131325.38   2092.17 o 
   0   8   8   232875.33   232367.83   4946.98 o 
   2   8   8    50958.01    51958.97   2540.18 o 
   4   8   8    10242.39     8937.81    427.61 o 
   6   8   8    56990.97    51370.86   2600.78 o 
   8   8   8    51562.67    48610.00   2994.18 o 
  10   8   8    10413.75    10848.23    989.10 o 
  12   8   8      431.94      279.68    209.31 o 
 -15   9   8     6814.74     6789.36    475.55 o 
 -13   9   8    11523.27    10374.53    889.03 o 
 -11   9   8    16891.10    18672.22   1335.36 o 
  -9   9   8    66217.88    71503.78   1707.20 o 
  -7   9   8   109697.50   111953.19   2428.96 o 
  -5   9   8    45310.13    43673.80    666.45 o 
  -3   9   8    31896.98    32561.27    968.83 o 
  -1   9   8    39083.31    37974.05    669.40 o 
   1   9   8    19977.70    19668.51    327.95 o 
   3   9   8      524.82      745.53     76.09 o 
   5   9   8    10742.62     9222.22    573.11 o 
   7   9   8     6683.30     6001.37    579.71 o 
   9   9   8     1893.22     1920.60    188.75 o 
  11   9   8     4848.81     5706.30    570.12 o 
 -14  10   8      449.45      576.57    122.75 o 
 -12  10   8      667.55      467.87    237.80 o 
 -10  10   8     4813.35     4962.16    209.91 o 
  -8  10   8      491.71      559.37     71.18 o 
  -6  10   8    16641.81    17114.00    571.77 o 
  -4  10   8    12532.98    11899.39    490.90 o 
  -2  10   8      320.44      480.97     66.74 o 
   0  10   8      839.44      852.80     83.51 o 
   2  10   8    27561.18    27026.54    789.60 o 
   4  10   8    50649.93    48434.03   2733.00 o 
   6  10   8     3180.52     2772.17    150.76 o 
   8  10   8      316.02      315.48     95.24 o 
  10  10   8     2335.23     1534.79    196.42 o 
  12  10   8     1740.17     1672.89    315.88 o 
 -13  11   8      662.51      480.55    110.51 o 
 -11  11   8      123.19      126.35    127.43 o 
  -9  11   8    11746.64    12090.96    444.08 o 
  -7  11   8    30162.94    30600.91    971.51 o 
  -5  11   8     4228.02     4318.19    131.73 o 
  -3  11   8    14632.04    13813.86    348.88 o 
  -1  11   8      284.72      335.13     66.97 o 
   1  11   8    12603.55    12158.00    263.56 o 
   3  11   8      530.45      478.35     84.75 o 
   5  11   8    11829.45    11649.24    684.26 o 
   7  11   8      415.26      379.42    120.25 o 
   9  11   8      598.60      677.97    185.93 o 
  11  11   8       14.76       69.70    260.69 o 
 -14  12   8     2657.33     2989.75    218.39 o 
 -12  12   8     2276.94     2665.22    183.09 o 
 -10  12   8     1140.17     1077.78    133.65 o 
  -8  12   8    14937.82    16452.33    440.67 o 
  -6  12   8     5159.71     5819.69    207.66 o 
  -4  12   8     2824.69     3163.68    112.61 o 
  -2  12   8    63771.98    64140.34   2147.48 o 
   0  12   8    76278.29    75434.77   1284.25 o 
   2  12   8    39221.58    39063.55    748.28 o 
   4  12   8    31768.01    32832.85   1752.90 o 
   6  12   8    40013.93    36247.20   2285.65 o 
   8  12   8    19907.74    16628.92   1622.41 o 
  10  12   8     2019.87     2382.88    324.85 o 
 -13  13   8     7818.12     8451.26    444.21 o 
 -11  13   8    20191.41    21995.78    914.66 o 
  -9  13   8    42957.35    44007.28   1433.26 o 
  -7  13   8    52940.68    53397.99   1412.03 o 
  -5  13   8    17463.33    18054.27    457.35 o 
  -3  13   8    18187.04    18448.27    477.64 o 
  -1  13   8    26063.35    26870.84    541.37 o 
   1  13   8    23221.22    23102.53    534.27 o 
   3  13   8      101.70      255.20    113.25 o 
   5  13   8     4308.08     4254.92    303.17 o 
   7  13   8     6041.04     5597.10    298.83 o 
   9  13   8     2809.28     2256.47    353.26 o 
  11  13   8     4354.88     4063.22    586.22 o 
 -12  14   8      296.77      364.11    126.20 o 
 -10  14   8     2106.03     2185.09    154.18 o 
  -8  14   8      530.71      654.66     94.89 o 
  -6  14   8     6055.62     5756.08    197.29 o 
  -4  14   8    21276.11    20840.55    523.16 o 
  -2  14   8      170.48      199.00    118.76 o 
   0  14   8    17948.38    18016.94    491.60 o 
   2  14   8    32644.67    31846.12    814.35 o 
   4  14   8    21897.38    21235.67    752.97 o 
   6  14   8     5080.32     5149.14    381.84 o 
   8  14   8     2534.31     2094.42    200.99 o 
  10  14   8     2363.76     2121.25    359.85 o 
 -11  15   8      171.86      421.99    109.66 o 
  -9  15   8      513.93      746.31    114.66 o 
  -7  15   8     2928.17     3046.72    182.54 o 
  -5  15   8       27.68       36.16     83.20 o 
  -3  15   8    18365.65    17893.60    451.29 o 
  -1  15   8       10.54      138.09    108.22 o 
   1  15   8     7725.67     7558.34    289.31 o 
   3  15   8      108.36       43.52     82.58 o 
   5  15   8     6407.10     5736.02    471.02 o 
   7  15   8      768.02      947.30    142.90 o 
   9  15   8      435.37      227.04    101.64 o 
 -12  16   8      863.03      842.31    392.61 o 
 -10  16   8     1847.90     2185.09    470.00 o 
  -8  16   8     4703.81     4830.51    226.03 o 
  -6  16   8     1683.18     1572.90    143.30 o 
  -4  16   8    11666.47    11503.30    351.46 o 
  -2  16   8    32082.56    32548.05    851.09 o 
   0  16   8    37674.29    37270.93    953.56 o 
   2  16   8    15273.08    14611.19    418.37 o 
   4  16   8     8828.22     8574.64    332.53 o 
   6  16   8    18739.87    17683.81   1394.10 o 
   8  16   8    10087.67     9392.88    461.29 o 
 -11  17   8    14950.29    15834.21    998.00 o 
  -9  17   8    13367.73    13206.11    418.69 o 
  -7  17   8    23138.86    22787.22    917.58 o 
  -5  17   8    40917.32    39050.52   1091.16 o 
  -3  17   8    38172.51    37162.72    931.46 o 
  -1  17   8     4119.23     3960.71    213.51 o 
   1  17   8     3271.24     3170.12    181.62 o 
   3  17   8      241.42      495.09    117.33 o 
   5  17   8      401.76      503.77    137.50 o 
   7  17   8     1992.85     2001.01    249.35 o 
   9  17   8     2227.15     1757.62    197.27 o 
 -10  18   8     1641.05     1578.90    292.86 o 
  -8  18   8       31.28      -46.06     91.14 o 
  -6  18   8     2171.69     1579.67    324.18 o 
  -4  18   8     7796.68     7860.91    264.78 o 
  -2  18   8     8989.59     9381.56    350.44 o 
   0  18   8    11194.13    10227.46    368.15 o 
   2  18   8    22602.13    21132.06    637.63 o 
   4  18   8    34292.76    31827.04    934.09 o 
   6  18   8     4805.69     4515.95    345.90 o 
   8  18   8     2560.40     2337.58    210.34 o 
  -9  19   8      216.00      405.74    135.05 o 
  -7  19   8      182.34      416.58    122.28 o 
  -5  19   8      157.13      243.06    134.35 o 
  -3  19   8     2974.47     3258.97    199.96 o 
  -1  19   8      393.42      -64.36    118.08 o 
   1  19   8      191.76      308.75    113.97 o 
   3  19   8      465.83      457.69    157.40 o 
   5  19   8     1534.27     1305.61    204.95 o 
   7  19   8       90.73       24.51    189.69 o 
  -8  20   8     2788.11     2456.15    435.49 o 
  -6  20   8      377.88      354.90    130.51 o 
  -4  20   8     2136.85     1958.26    195.68 o 
  -2  20   8    23558.18    22819.31    616.08 o 
   0  20   8    23218.49    22208.71    668.61 o 
   2  20   8     3264.61     3498.24    230.01 o 
   4  20   8     2669.36     2207.84    239.58 o 
   6  20   8     5989.65     5675.45    614.49 o 
  -7  21   8    12514.58    11839.97    450.48 o 
  -5  21   8    14628.72    14598.64    553.29 o 
  -3  21   8    11418.14    10947.48    445.19 o 
  -1  21   8     7967.78     7493.47    377.42 o 
   1  21   8     2155.86     2193.21    212.76 o 
   3  21   8       11.10       39.84    143.61 o 
   5  21   8      256.87      262.20    151.02 o 
  -6  22   8     2926.86     2510.23    251.52 o 
  -4  22   8     5523.00     5010.56    275.76 o 
  -2  22   8     5257.56     5054.68    289.87 o 
   0  22   8     5689.17     5042.21    310.73 o 
   2  22   8    17351.46    15287.01    585.18 o 
   4  22   8    16228.53    13804.52    741.94 o 
  -5  23   8      889.13      890.82    175.38 o 
  -3  23   8     4843.48     5330.33    502.54 o 
  -1  23   8     1492.15     1299.39    164.68 o 
   1  23   8       62.59      -14.56    140.60 o 
 -15   1   9     5306.85     5147.39    216.95 o 
 -13   1   9     1237.70     1452.86    128.30 o 
 -11   1   9     4686.03     4487.31    142.03 o 
  -9   1   9    81863.08    70105.84   2327.43 o 
  -7   1   9    93396.37    84472.75   1321.88 o 
  -5   1   9     8871.32     7222.61     91.12 o 
  -3   1   9      454.80      510.85     59.68 o 
  -1   1   9    23506.52    22408.37    407.42 o 
   1   1   9    23765.86    24501.62    338.85 o 
   3   1   9      123.83      148.52     45.59 o 
   5   1   9     8574.92     8956.22    231.46 o 
   7   1   9      388.11      299.98    153.87 o 
   9   1   9     1060.00      880.46    207.65 o 
  11   1   9     6915.48     8388.67    512.69 o 
  13   1   9     2959.44     3843.57    394.42 o 
 -14   2   9     7441.80     7187.06    323.00 o 
 -12   2   9     1549.20     1676.12    101.25 o 
 -10   2   9      911.15      808.89     50.50 o 
  -8   2   9      926.37      994.59     49.40 o 
  -6   2   9     3313.21     3207.49     90.09 o 
  -4   2   9    40092.15    40048.21    835.16 o 
  -2   2   9   211194.69   212024.69   5377.69 o 
   0   2   9    90955.74    84225.66   1969.04 o 
   2   2   9    28246.91    26696.97    794.28 o 
   4   2   9    87093.04    88652.64   3656.11 o 
   6   2   9   134434.25   141960.19   6135.96 o 
   8   2   9    32269.38    33938.18   1103.20 o 
  10   2   9     3471.03     3660.62    406.55 o 
  12   2   9     1554.91     2055.17    315.96 o 
 -15   3   9     4139.94     3949.16    188.96 o 
 -13   3   9     6836.75     6546.34    227.30 o 
 -11   3   9    27950.88    24699.44    778.06 o 
  -9   3   9    82418.49    72698.53   1060.51 o 
  -7   3   9    53767.76    49883.57    990.77 o 
  -5   3   9    16033.06    15781.49    379.46 o 
  -3   3   9    39706.99    39066.37   1049.51 o 
  -1   3   9    95192.12    87303.78   1084.21 o 
   1   3   9    24387.80    21449.47    557.94 o 
   3   3   9     2094.84     2142.78     88.82 o 
   5   3   9    11693.21    11752.85    683.19 o 
   7   3   9       30.92      145.08     68.20 o 
   9   3   9      471.85      745.23    173.92 o 
  11   3   9     7469.71     9771.79   1092.79 o 
  13   3   9     7126.15     8837.37    647.93 o 
 -14   4   9      198.14      287.21     66.58 o 
 -12   4   9      333.58      395.68     58.00 o 
 -10   4   9      309.76      310.59     40.65 o 
  -8   4   9      460.96      468.33     55.66 o 
  -6   4   9      870.13      946.88     45.57 o 
  -4   4   9     4005.46     3799.35     77.05 o 
  -2   4   9     1579.13     1700.10     51.81 o 
   0   4   9    14920.28    14680.70    314.74 o 
   2   4   9    21222.47    18863.50    800.45 o 
   4   4   9     6063.72     5813.01    299.32 o 
   6   4   9      284.39      379.22     63.72 o 
   8   4   9      274.97      245.24    140.06 o 
  10   4   9      758.17      872.02    241.03 o 
  12   4   9      377.92      514.99    238.33 o 
 -15   5   9     2954.47     2821.56    128.95 o 
 -13   5   9     2665.18     2607.71    132.30 o 
 -11   5   9     4636.13     4525.38    161.73 o 
  -9   5   9    24574.15    23484.40    500.32 o 
  -7   5   9    51601.79    49037.34   1469.47 o 
  -5   5   9    14510.26    14371.58    689.32 o 
  -3   5   9     1168.16     1203.10    119.06 o 
  -1   5   9    48433.05    48312.62    930.92 o 
   1   5   9    24808.56    23178.67    647.78 o 
   3   5   9     4357.21     4283.04    244.10 o 
   5   5   9     9287.85     8864.78    212.62 o 
   7   5   9      120.30      126.36    115.31 o 
   9   5   9        4.49     -141.96    202.82 o 
  11   5   9     3873.83     5639.49    627.95 o 
  13   5   9     3915.30     4449.98    491.62 o 
 -14   6   9     8057.08     8686.30    308.92 o 
 -12   6   9     1462.81     1509.85     85.25 o 
 -10   6   9     3778.81     3733.28    176.59 o 
  -8   6   9     2541.15     2571.09    149.50 o 
  -6   6   9      204.38      320.67     48.53 o 
  -4   6   9    46697.28    46343.92   1075.38 o 
  -2   6   9   179725.92   184672.75   3362.73 o 
   0   6   9    96164.34    96698.98   1660.48 o 
   2   6   9    53029.49    48674.05   1891.10 o 
   4   6   9    62274.22    55030.40   2271.29 o 
   6   6   9    65285.61    60721.08   1864.87 o 
   8   6   9    25423.89    27954.03   1718.37 o 
  10   6   9     4954.84     5056.95    865.14 o 
  12   6   9     3264.99     3794.68    482.08 o 
 -15   7   9     5910.44     6291.80    397.99 o 
 -13   7   9    10826.43    10984.73    460.82 o 
 -11   7   9    24569.06    23079.41    686.14 o 
  -9   7   9    42359.60    41300.46    669.90 o 
  -7   7   9    32962.39    34122.88    870.05 o 
  -5   7   9    28697.28    27343.33    975.24 o 
  -3   7   9    48750.61    49596.18   1031.32 o 
  -1   7   9    78805.22    78156.91   1107.20 o 
   1   7   9    40692.86    37722.95    669.02 o 
   3   7   9       89.60      149.33     73.26 o 
   5   7   9    11418.29    10133.25    486.20 o 
   7   7   9      986.74     1082.64     97.75 o 
   9   7   9     1437.39     1481.55    158.41 o 
  11   7   9     8198.52     9495.10    947.75 o 
 -14   8   9      173.31      114.17     85.02 o 
 -12   8   9     1198.39     1052.52     88.84 o 
 -10   8   9     2266.78     2153.35    241.64 o 
  -8   8   9      239.04      289.02     49.27 o 
  -6   8   9     5483.34     5642.95    162.42 o 
  -4   8   9     2550.51     2696.26    115.93 o 
  -2   8   9     3585.83     3255.60     96.62 o 
   0   8   9     2052.99     1852.90     87.25 o 
   2   8   9     8315.33     7231.02    251.20 o 
   4   8   9    11586.48    10201.23    395.75 o 
   6   8   9     4599.95     3806.11    211.78 o 
   8   8   9     2648.35     2435.23    182.59 o 
  10   8   9     2344.23     2388.39    262.79 o 
  12   8   9      265.01      238.71    224.74 o 
 -13   9   9     1261.49     1079.73    129.06 o 
 -11   9   9     4338.14     4190.46    346.84 o 
  -9   9   9     9425.25    10156.02    300.30 o 
  -7   9   9     4793.44     4580.98    162.42 o 
  -5   9   9       46.29      120.84     58.22 o 
  -3   9   9     1300.58     1431.84     69.74 o 
  -1   9   9    30016.18    29207.57    408.36 o 
   1   9   9    15091.76    14115.35    402.98 o 
   3   9   9     7033.40     6246.13    225.05 o 
   5   9   9     6856.47     6429.30    274.36 o 
   7   9   9       13.31      -12.59     61.07 o 
   9   9   9      271.32      202.43     68.19 o 
  11   9   9     1756.21     2120.23    348.36 o 
 -14  10   9     2783.62     3056.98    505.15 o 
 -12  10   9      922.53      869.67    107.87 o 
 -10  10   9     3369.28     3646.35    157.37 o 
  -8  10   9     4384.43     5071.39    189.68 o 
  -6  10   9      102.25      204.31     57.05 o 
  -4  10   9    35269.64    35292.86   1282.58 o 
  -2  10   9   107694.20   108973.13   1937.96 o 
   0  10   9    30473.92    29080.29    558.73 o 
   2  10   9    16788.38    15588.09    705.18 o 
   4  10   9    55671.84    49241.02   2198.63 o 
   6  10   9    54836.60    49765.53   2602.66 o 
   8  10   9    14971.72    13959.48   1023.06 o 
  10  10   9     1415.39     1679.61    248.48 o 
 -13  11   9     6813.88     6656.70    358.67 o 
 -11  11   9    16494.21    17793.50    931.04 o 
  -9  11   9    55118.05    59171.03   1589.87 o 
  -7  11   9    73939.57    75297.10   3072.32 o 
  -5  11   9    44791.79    44249.19   1281.93 o 
  -3  11   9    23780.83    22094.09    939.34 o 
  -1  11   9    18508.14    17839.92    351.96 o 
   1  11   9    14351.28    14083.85    284.06 o 
   3  11   9     4884.47     4551.48    261.79 o 
   5  11   9     1619.90     1639.59    152.62 o 
   7  11   9     2066.12     1751.00    239.39 o 
   9  11   9     2886.95     3490.72    347.96 o 
  11  11   9     5882.47     7138.35    585.99 o 
 -12  12   9     1138.75     1317.54    179.03 o 
 -10  12   9     2551.34     2719.18    178.46 o 
  -8  12   9      256.22      214.30     76.58 o 
  -6  12   9     4316.84     4527.00    218.46 o 
  -4  12   9     7601.35     7451.22    229.13 o 
  -2  12   9     9165.90     9231.13    237.75 o 
   0  12   9     7018.60     6880.79    203.26 o 
   2  12   9    26666.52    25989.80    604.67 o 
   4  12   9    17770.64    17069.15    957.73 o 
   6  12   9     5595.37     5272.26    260.69 o 
   8  12   9     5494.51     5065.25    476.96 o 
  10  12   9     5723.22     5852.50    681.90 o 
 -13  13   9        6.84       37.19    104.12 o 
 -11  13   9        4.44      -90.53    123.06 o 
  -9  13   9     8541.70     9029.75    410.26 o 
  -7  13   9    11465.05    10712.88    270.50 o 
  -5  13   9     1812.49     1777.45    101.95 o 
  -3  13   9     2870.20     2821.52    154.39 o 
  -1  13   9      948.19     1110.32    115.43 o 
   1  13   9     1838.99     1881.54    149.55 o 
   3  13   9     2269.66     2139.64    159.76 o 
   5  13   9     1557.33     1391.18    137.47 o 
   7  13   9      134.34     -113.98    118.31 o 
   9  13   9      349.48      285.24    201.29 o 
 -12  14   9      227.56      186.54    122.01 o 
 -10  14   9     1581.68     1748.79    139.72 o 
  -8  14   9     1653.13     1608.12    119.56 o 
  -6  14   9     1091.02     1209.78    114.04 o 
  -4  14   9     9252.40     9258.34    230.42 o 
  -2  14   9    42533.91    41010.46   1275.97 o 
   0  14   9    35430.64    34711.38    729.26 o 
   2  14   9    10109.05    10256.23    288.42 o 
   4  14   9    32786.77    31150.12   1819.02 o 
   6  14   9    48073.91    41809.67   2149.24 o 
   8  14   9    11714.62    10266.10    672.54 o 
  10  14   9      852.90      975.65    309.38 o 
 -11  15   9    16091.68    17180.07    665.70 o 
  -9  15   9    28082.58    28438.83   1141.09 o 
  -7  15   9    39165.18    37680.57    817.81 o 
  -5  15   9    35848.83    35253.28   1177.12 o 
  -3  15   9    16549.35    15794.16    549.07 o 
  -1  15   9    21256.26    19514.68    443.47 o 
   1  15   9    11232.06    11165.15    315.73 o 
   3  15   9      579.17      665.36    120.98 o 
   5  15   9      962.02      793.92    139.23 o 
   7  15   9     1832.17     1598.77    203.71 o 
   9  15   9     3716.09     3160.09    487.66 o 
 -12  16   9     2078.20     2266.32    447.94 o 
 -10  16   9     1823.20     1866.22    310.24 o 
  -8  16   9      409.48      601.06    117.30 o 
  -6  16   9     4794.55     4726.27    202.70 o 
  -4  16   9     3430.80     3386.56    186.42 o 
  -2  16   9     3846.64     3514.01    173.69 o 
   0  16   9    13156.75    12590.90    349.70 o 
   2  16   9    39702.96    37374.75    795.61 o 
   4  16   9     8978.87     8860.82    488.80 o 
   6  16   9     1379.68     1371.47    170.92 o 
   8  16   9     3558.11     2800.16    315.88 o 
 -11  17   9       54.94       73.59    128.66 o 
  -9  17   9       55.78       69.80    126.17 o 
  -7  17   9      175.74      150.49     92.96 o 
  -5  17   9      847.63      978.45    128.63 o 
  -3  17   9     3285.02     3010.21    235.36 o 
  -1  17   9      168.94      139.23     87.52 o 
   1  17   9     2157.33     2039.02    159.51 o 
   3  17   9     1726.97     1791.14    202.84 o 
   5  17   9      986.48     1086.66    158.42 o 
   7  17   9        8.38       51.19    157.92 o 
 -10  18   9     1700.90     1611.47    350.46 o 
  -8  18   9     1690.11     1578.26    272.72 o 
  -6  18   9      585.75      333.01    119.49 o 
  -4  18   9     7769.33     7303.66    408.93 o 
  -2  18   9    22690.24    21203.74    565.42 o 
   0  18   9    22585.27    21545.70    555.77 o 
   2  18   9     8325.84     7909.60    365.23 o 
   4  18   9     3167.45     3344.01    252.52 o 
   6  18   9     8066.39     7358.00    507.00 o 
   8  18   9     4573.32     3825.26    247.84 o 
  -9  19   9    17063.86    16974.14    553.55 o 
  -7  19   9    13692.39    12961.76    426.35 o 
  -5  19   9    13016.02    12265.01    381.14 o 
  -3  19   9    20517.98    19712.70    534.35 o 
  -1  19   9    14895.88    14021.52    423.83 o 
   1  19   9     2162.71     1987.46    208.50 o 
   3  19   9        7.93      -78.50    161.51 o 
   5  19   9     1118.26     1097.22    191.49 o 
   7  19   9      651.18      745.30    185.72 o 
  -8  20   9        5.98       46.63    100.71 o 
  -6  20   9     6117.34     5934.00    362.12 o 
  -4  20   9     2057.77     2032.89    174.95 o 
  -2  20   9     2004.83     2130.57    227.16 o 
   0  20   9    11873.49    11061.44    378.06 o 
   2  20   9    21271.25    19288.96    696.07 o 
   4  20   9    15605.63    14023.35    674.60 o 
   6  20   9     5952.86     5442.76    560.34 o 
  -7  21   9      130.24      353.87    127.32 o 
  -5  21   9     3494.76     3679.83    312.15 o 
  -3  21   9     4189.62     3851.90    253.68 o 
  -1  21   9        8.22      -83.96    140.10 o 
   1  21   9      207.45      283.68    155.88 o 
   3  21   9     1437.63     1365.69    224.42 o 
   5  21   9     1408.78     1267.29    196.62 o 
  -6  22   9      761.62      698.91    154.98 o 
  -4  22   9     3125.92     3036.53    270.02 o 
  -2  22   9     7260.30     6849.11    397.21 o 
   0  22   9     6166.93     5721.13    316.02 o 
   2  22   9     2518.17     2243.27    258.22 o 
  -3  23   9     6524.15     6450.84    336.79 o 
  -1  23   9     3286.48     2755.59    290.33 o 
   1  23   9     1493.09     1347.34    206.18 o 
 -14   0  10     6531.02     6436.97    391.76 o 
 -12   0  10       13.98      141.75    104.48 o 
 -10   0  10     5150.13     4427.38    161.33 o 
  -8   0  10     6718.06     5952.69    172.10 o 
  -6   0  10       48.86      410.34    177.19 o 
  -4   0  10    67769.97    69565.21   3276.51 o 
  -2   0  10   120273.79   117413.98   7213.60 o 
   0   0  10    33212.48    32858.39   1708.20 o 
   2   0  10    39502.64    38204.34   4510.64 o 
   4   0  10   158062.08   158894.48  11568.82 o 
   6   0  10   126858.15   132236.11   5503.85 o 
   8   0  10    15237.87    16584.61   1582.30 o 
  10   0  10     4777.76     5558.25    655.92 o 
  12   0  10     5684.77     7270.49    822.24 o 
 -15   1  10     2149.31     2183.04    143.66 o 
 -13   1  10     3627.43     3709.17    102.77 o 
 -11   1  10    18509.92    16660.61    543.12 o 
  -9   1  10    72975.55    64655.41   1911.84 o 
  -7   1  10    49094.39    45964.07    737.28 o 
  -5   1  10    20828.03    20804.84    698.71 o 
  -3   1  10    46553.00    46606.98    874.24 o 
  -1   1  10    59672.11    56063.02   1572.35 o 
   1   1  10     7344.99     7880.32    402.93 o 
   3   1  10     2210.26     2244.15    101.93 o 
   5   1  10      554.69      564.66     69.23 o 
   7   1  10      710.83      549.71    164.16 o 
   9   1  10     2012.38     2694.45    302.05 o 
  11   1  10     8266.02    11318.57   1293.20 o 
 -14   2  10       25.86       16.37     49.96 o 
 -12   2  10      973.91     1018.01     68.04 o 
 -10   2  10     1273.15     1348.63    107.90 o 
  -8   2  10     1332.29     1261.08     65.03 o 
  -6   2  10      586.19      637.89    156.95 o 
  -4   2  10     6596.00     6809.18    190.16 o 
  -2   2  10      169.29      186.01     23.57 o 
   0   2  10     5015.82     5115.49    144.75 o 
   2   2  10     7108.02     6863.42    196.72 o 
   4   2  10      459.48      451.37     75.20 o 
   6   2  10     2449.77     2633.58     98.23 o 
   8   2  10      660.15      602.91    162.41 o 
  10   2  10       14.78      120.50    175.36 o 
  12   2  10        4.72      -18.25    323.22 o 
 -15   3  10     1986.95     1769.51    149.28 o 
 -13   3  10     2767.59     2767.69    110.06 o 
 -11   3  10    11783.47    11290.43    230.78 o 
  -9   3  10    51498.03    46389.05    563.80 o 
  -7   3  10    18706.85    17434.30    247.76 o 
  -5   3  10     3640.32     3803.78    122.91 o 
  -3   3  10    35793.46    33379.79   1149.11 o 
  -1   3  10    79577.87    73244.70    992.16 o 
   1   3  10     4337.62     4432.91    130.91 o 
   3   3  10    10993.33    10927.57    384.96 o 
   5   3  10     1436.82     1673.75    141.57 o 
   7   3  10     3489.66     3720.66    211.22 o 
   9   3  10      709.87      817.71    191.28 o 
  11   3  10     7380.20    10962.84    876.27 o 
 -14   4  10     4470.88     4681.03    142.63 o 
 -12   4  10     1098.80     1209.08     68.67 o 
 -10   4  10      200.22      246.87     35.23 o 
  -8   4  10      120.73      183.23     32.86 o 
  -6   4  10      466.43      610.95     67.31 o 
  -4   4  10    87257.09    84457.63   1759.91 o 
  -2   4  10   153285.05   149128.69   2415.42 o 
   0   4  10    26773.96    26114.74    516.01 o 
   2   4  10    46155.73    44736.23   1843.87 o 
   4   4  10    89172.34    85211.63   3243.93 o 
   6   4  10    52456.16    57904.59   2856.21 o 
   8   4  10    18534.67    19382.07    734.32 o 
  10   4  10     4041.66     4325.54    368.47 o 
  12   4  10     4761.84     6135.15    973.35 o 
 -15   5  10     4083.49     4365.58    216.16 o 
 -13   5  10     5310.64     5457.96    214.45 o 
 -11   5  10    23307.25    21994.41    522.96 o 
  -9   5  10    52017.17    47741.21    796.89 o 
  -7   5  10    57269.77    54235.06   1205.05 o 
  -5   5  10    32825.85    33975.68    981.50 o 
  -3   5  10    19694.02    19266.22    344.24 o 
  -1   5  10    46303.71    46151.24    675.48 o 
   1   5  10    40695.00    39806.50   1488.07 o 
   3   5  10        3.73      104.62     52.29 o 
   5   5  10      327.74      348.50     68.50 o 
   7   5  10      396.20      378.67     85.48 o 
   9   5  10     5212.13     6185.48    442.67 o 
  11   5  10     6916.59     7283.43    586.20 o 
 -14   6  10      813.10      890.92    105.60 o 
 -12   6  10     1147.31     1077.71     77.43 o 
 -10   6  10     1247.01     1059.30     84.47 o 
  -8   6  10        4.94      152.22     56.90 o 
  -6   6  10     2328.37     2515.54    130.26 o 
  -4   6  10      317.92      307.16     34.61 o 
  -2   6  10     1045.83     1124.57     55.17 o 
   0   6  10    11634.83    11064.34    232.77 o 
   2   6  10    19134.88    18217.23    660.22 o 
   4   6  10     3086.12     2949.98    130.57 o 
   6   6  10      663.90      729.02    126.07 o 
   8   6  10     4209.63     4471.27    333.66 o 
  10   6  10     2043.76     2318.74    298.67 o 
  12   6  10       55.53      262.76    234.47 o 
 -15   7  10     1060.51      778.78    159.93 o 
 -13   7  10      509.81      476.46    103.12 o 
 -11   7  10    15091.62    14335.47    414.22 o 
  -9   7  10    17136.17    17387.73    375.67 o 
  -7   7  10      212.78      371.40     40.93 o 
  -5   7  10       29.51       98.32     42.17 o 
  -3   7  10    13636.67    13121.01    352.51 o 
  -1   7  10    33160.77    33275.07    838.54 o 
   1   7  10     3129.95     2900.64    144.27 o 
   3   7  10     2299.78     2478.30    139.38 o 
   5   7  10      205.28      231.61     92.91 o 
   7   7  10      174.26      233.64     59.76 o 
   9   7  10     2490.63     2307.15    180.34 o 
  11   7  10     3384.16     3693.36    595.03 o 
 -14   8  10     5449.04     5438.61    406.30 o 
 -12   8  10      490.29      554.99     88.20 o 
 -10   8  10       69.12      276.76    137.30 o 
  -8   8  10       74.03      214.57     58.77 o 
  -6   8  10     3909.15     4058.78    186.99 o 
  -4   8  10    53029.78    50849.30   1270.44 o 
  -2   8  10    89109.91    89082.64   1784.85 o 
   0   8  10    38891.99    39783.05    844.62 o 
   2   8  10    32701.63    31181.13    807.65 o 
   4   8  10    91246.88    81971.23   3779.35 o 
   6   8  10    49981.71    47384.47   2074.15 o 
   8   8  10    10007.83    10959.86    522.73 o 
  10   8  10     4499.45     5018.28    411.45 o 
  12   8  10     4301.82     5042.22   1091.13 o 
 -13   9  10     7464.09     7908.28    391.30 o 
 -11   9  10    20335.09    21748.01    433.38 o 
  -9   9  10    53106.37    55204.66   1660.37 o 
  -7   9  10    49212.54    49656.29   1730.78 o 
  -5   9  10    46218.84    45485.86   1359.18 o 
  -3   9  10    78324.34    78720.77   1471.56 o 
  -1   9  10    35956.46    35604.60    534.63 o 
   1   9  10     5283.46     5172.98    165.40 o 
   3   9  10      266.15      457.74    175.21 o 
   5   9  10       85.85      152.44    149.86 o 
   7   9  10       25.72      121.52    136.85 o 
   9   9  10     2139.70     1645.94    344.31 o 
  11   9  10     6398.68     7271.78    596.32 o 
 -14  10  10      738.46      583.38    198.36 o 
 -12  10  10     2564.35     2510.94    132.15 o 
 -10  10  10      751.76      620.22     87.78 o 
  -8  10  10        7.54      155.77     75.68 o 
  -6  10  10       20.61      126.42     63.91 o 
  -4  10  10       82.29      247.62     50.25 o 
  -2  10  10    15022.00    14590.33    379.71 o 
   0  10  10    27060.83    25411.95    496.75 o 
   2  10  10    11365.35     9962.75    376.77 o 
   4  10  10     2257.19     1931.11    146.72 o 
   6  10  10     2016.11     1889.26    126.80 o 
   8  10  10     6029.01     5329.37    263.42 o 
  10  10  10     3887.04     3819.99    348.54 o 
 -13  11  10       53.12      -42.06    123.44 o 
 -11  11  10     1878.56     1931.92    246.30 o 
  -9  11  10    12713.84    13160.74    510.94 o 
  -7  11  10    16072.19    16235.92    524.79 o 
  -5  11  10      155.57      156.12     46.01 o 
  -3  11  10      713.53      799.68     80.13 o 
  -1  11  10    12107.30    11255.46    257.31 o 
   1  11  10      105.28       85.99     74.81 o 
   3  11  10     6098.99     5491.50    229.25 o 
   5  11  10       23.39      120.09     99.29 o 
   7  11  10      860.52      943.57    114.87 o 
   9  11  10      157.54      -44.00    149.59 o 
  11  11  10     1728.64     1427.46    321.32 o 
 -12  12  10       63.77       -9.38    122.04 o 
 -10  12  10      225.02      352.35     89.16 o 
  -8  12  10      626.58      671.67     86.22 o 
  -6  12  10     2671.82     2580.82    115.58 o 
  -4  12  10    35083.33    33525.86   1446.23 o 
  -2  12  10    42160.14    41288.13   1019.10 o 
   0  12  10    27240.64    26361.10    576.95 o 
   2  12  10    19390.82    18407.98    524.63 o 
   4  12  10    45345.98    39608.07   1612.61 o 
   6  12  10    32345.89    28280.31   1241.54 o 
   8  12  10     5077.59     4565.14    335.62 o 
  10  12  10     2419.24     2524.09    319.69 o 
 -13  13  10     5601.60     5507.54    327.29 o 
 -11  13  10    16407.18    16955.64    546.08 o 
  -9  13  10    36322.28    37567.46   1466.40 o 
  -7  13  10    30952.68    31835.90    895.57 o 
  -5  13  10    30275.21    29008.06   1255.14 o 
  -3  13  10    31691.04    30850.62    784.89 o 
  -1  13  10    32422.91    30574.08    691.71 o 
   1  13  10     8226.16     7427.75    221.54 o 
   3  13  10      311.66      417.62     98.65 o 
   5  13  10      111.50       74.35     91.46 o 
   7  13  10       38.25       82.51    159.32 o 
   9  13  10     2355.16     1953.69    324.29 o 
 -12  14  10     3397.07     4089.72    232.39 o 
 -10  14  10     1101.98     1480.66    157.17 o 
  -8  14  10      945.89      978.21     99.25 o 
  -6  14  10     1253.84     1145.48    119.51 o 
  -4  14  10       92.93      249.68     70.31 o 
  -2  14  10     9279.48     8560.53    241.38 o 
   0  14  10    18424.63    17543.91    377.97 o 
   2  14  10    20577.76    19288.11    556.97 o 
   4  14  10     5610.54     5129.73    316.29 o 
   6  14  10     4107.02     3590.72    211.78 o 
   8  14  10     9734.96     8527.81    647.68 o 
 -11  15  10      404.19      207.12    141.70 o 
  -9  15  10     1147.10     1391.84    265.08 o 
  -7  15  10       21.04      184.37     95.08 o 
  -5  15  10     2364.83     2362.69    120.93 o 
  -3  15  10      815.44      893.42     97.30 o 
  -1  15  10     3674.45     3599.59    173.05 o 
   1  15  10     1444.97     1380.97    148.04 o 
   3  15  10     8454.09     8432.87    407.59 o 
   5  15  10      120.70      129.13    103.97 o 
   7  15  10     1921.99     2085.88    187.96 o 
   9  15  10        1.18      142.95    235.95 o 
 -10  16  10      404.04      396.45    116.38 o 
  -8  16  10       72.32       -8.59     75.84 o 
  -6  16  10     1104.90     1156.47    148.11 o 
  -4  16  10    29382.14    27382.92   1478.58 o 
  -2  16  10    24610.82    23679.79    503.35 o 
   0  16  10     3535.92     3337.88    216.69 o 
   2  16  10    12131.57    11994.34    427.34 o 
   4  16  10    21253.45    19165.88   1307.60 o 
   6  16  10    12946.62    10867.05    964.47 o 
   8  16  10     3370.40     2818.28    284.56 o 
 -11  17  10    15734.90    16932.30    552.30 o 
  -9  17  10    23395.04    24195.32    736.82 o 
  -7  17  10    24930.64    25388.33    839.95 o 
  -5  17  10    26179.45    25311.30    607.25 o 
  -3  17  10    17334.68    15990.84    478.42 o 
  -1  17  10    19043.19    17754.64    425.70 o 
   1  17  10     6216.96     5543.27    313.24 o 
   3  17  10      745.01      513.31    161.67 o 
   5  17  10       14.31      154.97    118.80 o 
   7  17  10     1102.42      754.76    218.03 o 
 -10  18  10      927.35      829.48    155.38 o 
  -8  18  10      506.14      420.80    122.23 o 
  -6  18  10     3531.14     3847.99    293.82 o 
  -4  18  10      221.85      432.90    125.49 o 
  -2  18  10     2065.90     2041.62    167.52 o 
   0  18  10    17159.98    15781.35    612.17 o 
   2  18  10    17795.83    16346.52    528.65 o 
   4  18  10     9638.29     9017.66    461.52 o 
   6  18  10     7251.77     5891.75    322.52 o 
  -9  19  10      177.35      331.59    154.50 o 
  -7  19  10     1148.15     1470.95    187.71 o 
  -5  19  10     4948.83     5047.73    290.76 o 
  -3  19  10      222.08      391.01    108.91 o 
  -1  19  10     1896.33     1756.17    169.95 o 
   1  19  10     1276.95     1316.72    154.09 o 
   3  19  10     3767.16     3779.08    268.93 o 
   5  19  10        2.91     -149.15    149.15 o 
  -8  20  10       11.44      271.26    119.69 o 
  -6  20  10     1862.60     1800.06    183.78 o 
  -4  20  10     8510.40     8362.97    340.42 o 
  -2  20  10    10815.46     9848.28    391.97 o 
   0  20  10     3827.15     3974.83    435.10 o 
   2  20  10     3390.86     3296.10    268.18 o 
   4  20  10    10365.17     9208.80    645.25 o 
  -7  21  10    14056.72    12887.28    525.39 o 
  -5  21  10    10976.64    10677.17    687.42 o 
  -3  21  10    10415.16     9476.02    668.27 o 
  -1  21  10     6157.22     5144.77    481.85 o 
   1  21  10     3675.78     3157.23    237.12 o 
   3  21  10     1084.25     1062.98    186.94 o 
  -4  22  10     1299.12      989.78    184.90 o 
  -2  22  10     2819.91     2333.52    234.14 o 
   0  22  10    13032.74    10957.17    563.37 o 
   2  22  10    14335.25    12609.52    677.29 o 
 -15   1  11     1019.59     1056.06    198.07 o 
 -13   1  11     6222.75     5545.21    216.78 o 
 -11   1  11    23818.64    22643.49    837.17 o 
  -9   1  11    16754.43    15858.61    327.15 o 
  -7   1  11    30152.82    28737.32    376.01 o 
  -5   1  11    18484.63    18892.81    622.82 o 
  -3   1  11    47187.67    47132.87    808.22 o 
  -1   1  11    33846.87    31937.89    792.11 o 
   1   1  11     1432.29     1715.96    162.87 o 
   3   1  11      577.64      749.75     73.82 o 
   5   1  11     2214.01     2618.09    159.01 o 
   7   1  11      690.94      416.23     95.33 o 
   9   1  11     3198.56     3965.78    372.31 o 
  11   1  11     2840.03     3246.07    427.53 o 
 -14   2  11     4095.81     4330.37    116.92 o 
 -12   2  11      771.35      963.58     84.79 o 
 -10   2  11     3684.00     3539.16     90.36 o 
  -8   2  11      256.45      336.97     33.08 o 
  -6   2  11     8987.44     8773.21    297.34 o 
  -4   2  11    69474.65    66465.91   1591.06 o 
  -2   2  11    28787.74    28573.17    435.84 o 
   0   2  11    25056.26    25500.13    405.24 o 
   2   2  11   110536.30   113056.42   2085.77 o 
   4   2  11   139644.00   149762.53   5022.38 o 
   6   2  11    22510.83    25301.03   1041.42 o 
   8   2  11     7762.36     8178.73    523.13 o 
  10   2  11     9015.21    10549.42    582.66 o 
  12   2  11     7799.04    10379.76   1442.41 o 
 -15   3  11     2107.91     2345.31    374.75 o 
 -13   3  11     4438.57     4307.99    109.95 o 
 -11   3  11    33085.25    29912.85    607.76 o 
  -9   3  11    37269.24    33523.77    635.13 o 
  -7   3  11    19318.64    18956.51    693.15 o 
  -5   3  11    73839.54    69895.31   1594.36 o 
  -3   3  11   114627.16   111736.61   1855.38 o 
  -1   3  11    27518.85    24844.05    502.21 o 
   1   3  11     2022.23     2224.10     82.94 o 
   3   3  11      205.24      143.14     67.80 o 
   5   3  11     5946.49     6221.89    283.96 o 
   7   3  11     1260.41     1465.93     70.26 o 
   9   3  11     8293.28    10268.95    727.84 o 
  11   3  11     5776.65     6918.49    845.14 o 
 -14   4  11      194.13      116.98     61.69 o 
 -12   4  11      165.90      140.13     46.38 o 
 -10   4  11       48.14       90.63     46.04 o 
  -8   4  11     1188.41     1221.61     44.46 o 
  -6   4  11      816.69      800.07     65.57 o 
  -4   4  11     2105.70     1941.38     67.30 o 
  -2   4  11    15657.91    15394.89    359.37 o 
   0   4  11     1388.90     1483.97     65.87 o 
   2   4  11       30.39      141.73     57.33 o 
   4   4  11      172.61      164.56     59.27 o 
   6   4  11     5465.68     6086.40    433.34 o 
   8   4  11     2140.39     1998.58    306.73 o 
  10   4  11      436.96      688.28    231.75 o 
  12   4  11        8.40      200.83    489.90 o 
 -15   5  11     1194.98     1044.32    145.04 o 
 -13   5  11     3269.80     3105.40    113.54 o 
 -11   5  11    16754.47    16070.12    225.63 o 
  -9   5  11    17298.23    16273.37    332.03 o 
  -7   5  11     8679.15     8277.07    235.45 o 
  -5   5  11    12962.73    12828.47    217.88 o 
  -3   5  11    53625.58    53050.79    690.33 o 
  -1   5  11    18901.42    17969.57    350.79 o 
   1   5  11        2.47       -7.21     45.21 o 
   3   5  11     3981.48     3804.63    132.03 o 
   5   5  11     1852.96     1936.98    165.83 o 
   7   5  11      546.90      557.28     95.35 o 
   9   5  11     3380.08     4231.72    352.67 o 
  11   5  11     3126.69     3641.22    532.45 o 
 -14   6  11     3166.67     3368.30    343.99 o 
 -12   6  11       85.50      149.52     46.39 o 
 -10   6  11     1654.92     1757.09    142.28 o 
  -8   6  11    11545.54    10721.80    148.37 o 
  -6   6  11     7012.00     6747.26    277.14 o 
  -4   6  11    90418.54    89192.35   2205.98 o 
  -2   6  11    38702.60    36617.14    751.09 o 
   0   6  11    34120.30    32280.18    898.71 o 
   2   6  11    73163.97    68635.06   2239.22 o 
   4   6  11    66156.61    63009.22   1474.44 o 
   6   6  11    31537.05    31232.62   2028.10 o 
   8   6  11     9924.79    12357.83   1043.49 o 
  10   6  11    11474.91    12594.54    683.33 o 
 -13   7  11     9335.40     9918.79    234.07 o 
 -11   7  11    28788.33    29476.01    528.79 o 
  -9   7  11    37225.70    36508.85    640.29 o 
  -7   7  11    16784.01    15672.23    498.63 o 
  -5   7  11    33587.28    31927.93    876.31 o 
  -3   7  11    82052.11    81656.84   1151.49 o 
  -1   7  11    56871.28    54451.35   1298.52 o 
   1   7  11     3530.09     3565.02    187.39 o 
   3   7  11       17.85      156.65     85.62 o 
   5   7  11     1510.03     1441.54     99.90 o 
   7   7  11      331.42      317.13    188.88 o 
   9   7  11     6862.85     7055.25    583.81 o 
  11   7  11     5744.19     6119.23    583.50 o 
 -14   8  11      679.48      295.92    145.42 o 
 -12   8  11     2237.63     2381.36    115.08 o 
 -10   8  11      314.81      353.82     87.94 o 
  -8   8  11     4791.78     4707.42    156.40 o 
  -6   8  11       17.16       48.85     78.25 o 
  -4   8  11     1697.29     1680.08     75.98 o 
  -2   8  11     3339.58     3526.35    106.41 o 
   0   8  11     7057.58     6049.70    164.94 o 
   2   8  11     7541.60     6469.35    341.38 o 
   4   8  11     3701.66     3678.16    167.14 o 
   6   8  11     3577.38     3283.70    198.00 o 
   8   8  11     4190.11     4614.98    555.03 o 
  10   8  11      433.30      426.16    254.57 o 
 -13   9  11      809.80      690.66    198.69 o 
 -11   9  11     6611.87     6792.92    258.07 o 
  -9   9  11    13827.02    13016.53    468.60 o 
  -7   9  11      310.44      400.98     54.68 o 
  -5   9  11      424.24      502.84     63.49 o 
  -3   9  11    24923.81    24867.37    542.88 o 
  -1   9  11     9271.69     9553.80    201.65 o 
   1   9  11     4701.79     4332.39    158.25 o 
   3   9  11     1157.22     1101.63    119.22 o 
   5   9  11     2576.65     2350.97    139.41 o 
   7   9  11     1896.57     1630.55    141.45 o 
   9   9  11     3537.02     4161.08    409.16 o 
  11   9  11     2877.19     3005.23    566.92 o 
 -14  10  11      808.44      388.48    455.42 o 
 -12  10  11        6.56      -64.81    114.55 o 
 -10  10  11      579.54      603.15     64.53 o 
  -8  10  11     1302.26     1414.78    133.75 o 
  -6  10  11     7821.10     7795.92    249.31 o 
  -4  10  11    41395.97    41043.38    932.38 o 
  -2  10  11    29934.43    29025.08    464.42 o 
   0  10  11     6744.17     6409.33    236.98 o 
   2  10  11    39715.26    34797.93   1045.46 o 
   4  10  11    62427.01    58338.42   2067.34 o 
   6  10  11    25906.63    24619.74    908.61 o 
   8  10  11     4142.16     3755.68    152.76 o 
  10  10  11     3865.37     4522.76    439.90 o 
 -13  11  11     7725.65     7404.77    946.58 o 
 -11  11  11    24566.04    26776.13   1286.41 o 
  -9  11  11    37748.46    40561.86   1622.12 o 
  -7  11  11    42787.13    41539.21   2605.99 o 
  -5  11  11    20532.81    20070.17    775.68 o 
  -3  11  11    40966.44    39194.30    935.34 o 
  -1  11  11    53523.26    51204.20    899.25 o 
   1  11  11     6516.91     6492.37    375.68 o 
   3  11  11       50.13      139.62     89.33 o 
   5  11  11      141.39      215.34    123.55 o 
   7  11  11      800.82      957.08    158.39 o 
   9  11  11     2386.73     2777.10    296.71 o 
 -12  12  11     4377.98     4457.58    287.88 o 
 -10  12  11      704.21      477.69     87.42 o 
  -8  12  11      753.27      764.82     74.53 o 
  -6  12  11       22.12       42.33     50.09 o 
  -4  12  11       20.09      108.65     66.00 o 
  -2  12  11      155.87      290.54    107.99 o 
   0  12  11    32168.56    29912.54    592.91 o 
   2  12  11    23149.88    21735.09   1158.54 o 
   4  12  11     4432.72     3994.35    224.75 o 
   6  12  11     4809.40     4636.95    289.08 o 
   8  12  11     8250.21     7389.28    352.68 o 
  10  12  11     2179.90     2328.88    389.37 o 
 -11  13  11     3323.05     3705.84    220.06 o 
  -9  13  11     3694.11     3538.11    225.02 o 
  -7  13  11        4.41       50.61     52.04 o 
  -5  13  11      207.24      263.80     82.41 o 
  -3  13  11     1962.21     2074.17    132.56 o 
  -1  13  11     9257.25     8812.26    264.34 o 
   1  13  11     5510.13     5632.15    282.19 o 
   3  13  11     1224.78     1179.85    145.35 o 
   5  13  11      608.72      336.49    111.99 o 
   7  13  11       26.09      -19.80    123.70 o 
   9  13  11      496.05      564.07    251.02 o 
 -12  14  11       51.40      -75.32    128.59 o 
 -10  14  11       66.69      190.82     95.28 o 
  -8  14  11       15.57      -91.34     91.34 o 
  -6  14  11     5034.30     5398.83    324.32 o 
  -4  14  11    18024.02    17147.49    690.41 o 
  -2  14  11     9238.04     9071.88    239.90 o 
   0  14  11     6020.91     6007.37    249.21 o 
   2  14  11    29362.32    25991.15   1052.92 o 
   4  14  11    46979.60    42341.50   1998.55 o 
   6  14  11    18175.38    15725.70    793.02 o 
   8  14  11     2239.58     2033.85    170.82 o 
 -11  15  11    14727.08    15335.89    663.17 o 
  -9  15  11    19107.77    17987.70    686.90 o 
  -7  15  11    23426.70    23850.56    772.39 o 
  -5  15  11    38348.90    36726.38    917.27 o 
  -3  15  11    37719.95    35399.73    633.41 o 
  -1  15  11     8246.12     8014.13    258.32 o 
   1  15  11    10774.52     9291.49    339.58 o 
   3  15  11     1193.93     1136.44    168.56 o 
   5  15  11       93.22       93.46    105.69 o 
   7  15  11      136.25       13.71     96.39 o 
 -10  16  11     1391.06     1121.23    230.96 o 
  -8  16  11       76.61      152.89     84.19 o 
  -6  16  11        5.28       34.56     81.20 o 
  -4  16  11     2374.43     2263.59    149.28 o 
  -2  16  11     7006.69     6234.01    228.16 o 
   0  16  11    25772.15    23218.22    638.69 o 
   2  16  11     9854.93     9099.57    437.75 o 
   4  16  11     1841.61      869.93    320.06 o 
   6  16  11     2728.87     2426.87    203.90 o 
   8  16  11     8168.41     7316.55    671.49 o 
  -9  17  11     1203.12     1048.69    266.30 o 
  -7  17  11     4449.13     4967.56    281.66 o 
  -5  17  11     1754.58     1667.44    145.05 o 
  -3  17  11     1865.66     1636.36    176.45 o 
  -1  17  11      733.96      568.29    131.55 o 
   1  17  11     2048.52     1889.04    157.64 o 
   3  17  11     1259.34      965.32    200.67 o 
   5  17  11      139.00      306.15    173.23 o 
   7  17  11      176.06       17.02    239.60 o 
  -8  18  11        2.19      -32.69     96.01 o 
  -6  18  11     2357.85     2609.36    193.17 o 
  -4  18  11    14350.80    13609.42    416.00 o 
  -2  18  11    13116.09    12130.25    498.90 o 
   0  18  11     7490.02     6868.07    270.70 o 
   2  18  11     7349.30     6789.73    378.68 o 
   4  18  11    10796.11     9524.76    489.58 o 
   6  18  11     2237.76     1697.62    442.41 o 
  -7  19  11    18850.21    18430.26    619.82 o 
  -5  19  11    20669.89    19471.04    888.60 o 
  -3  19  11    19611.16    17704.54    466.16 o 
  -1  19  11     8714.76     7728.81    325.98 o 
   1  19  11     1875.44     1527.85    166.02 o 
   3  19  11      308.90      352.25    130.25 o 
   5  19  11      215.98      -53.36    120.97 o 
  -6  20  11        4.30     -105.78    105.78 o 
  -4  20  11      125.20       70.94    109.11 o 
  -2  20  11     7216.77     6732.01    274.20 o 
   0  20  11    12511.21    11066.12    384.90 o 
   2  20  11     7363.24     5814.32    466.72 o 
   4  20  11     5713.46     5231.82    445.16 o 
  -5  21  11     2102.53     2437.63    222.40 o 
  -3  21  11       57.28       93.71    113.73 o 
  -1  21  11      669.41      740.39    168.70 o 
   1  21  11     3599.68     3115.54    266.55 o 
   3  21  11     1058.69      822.99    170.13 o 
  -2  22  11     3738.00     3166.57    249.70 o 
   0  22  11     1656.13     1304.74    177.28 o 
 -14   0  12     1375.61      553.34    329.52 o 
 -12   0  12     3426.89     3173.53    191.33 o 
 -10   0  12     8051.40     7925.59    135.89 o 
  -8   0  12     5816.70     6416.24    537.80 o 
  -6   0  12    62105.98    65042.13   2828.87 o 
  -4   0  12    38137.86    38441.48   1650.69 o 
  -2   0  12      621.17      866.35    167.87 o 
   0   0  12    19709.32    19964.82    646.60 o 
   2   0  12    96183.56   103819.51   9574.62 o 
   4   0  12    87446.38    98864.63   8279.87 o 
   6   0  12    74210.01    71940.91   1761.50 o 
   8   0  12    12886.53    12549.59    929.48 o 
  10   0  12     9404.36    12325.77   1327.39 o 
 -15   1  12      637.29      689.63    171.81 o 
 -13   1  12     6693.36     6623.70    236.11 o 
 -11   1  12    26220.58    23984.09    826.26 o 
  -9   1  12    33305.55    31195.89    769.32 o 
  -7   1  12    10030.64    10180.77    502.27 o 
  -5   1  12    38714.14    41317.37   1287.55 o 
  -3   1  12    70628.78    68097.34   4836.05 o 
  -1   1  12    27848.12    28425.24    669.93 o 
   1   1  12      133.47      197.79     78.21 o 
   3   1  12     3640.52     3836.83    308.25 o 
   5   1  12     8705.34     8897.37    386.77 o 
   7   1  12       99.73      133.48     53.45 o 
   9   1  12     7885.54     9099.08    518.66 o 
  11   1  12     1463.65     2164.86    329.16 o 
 -14   2  12      103.86       85.55    130.56 o 
 -12   2  12       95.88      114.86     52.60 o 
 -10   2  12      230.32      194.43     21.73 o 
  -8   2  12      672.79      759.51     64.00 o 
  -6   2  12     1566.46     1698.83    220.91 o 
  -4   2  12      495.49      469.25    144.38 o 
  -2   2  12     4373.98     4465.64    119.33 o 
   0   2  12     4567.90     4502.39    110.52 o 
   2   2  12     2641.69     3135.44    146.61 o 
   4   2  12       12.70      -42.48     58.71 o 
   6   2  12     2858.55     3076.64    239.34 o 
   8   2  12       18.54      155.24    158.13 o 
  10   2  12      135.56      141.66    318.25 o 
 -15   3  12      217.39      208.28    167.87 o 
 -13   3  12     6142.98     5726.52    219.41 o 
 -11   3  12    19396.24    17777.40    426.10 o 
  -9   3  12    17579.91    16112.47    417.29 o 
  -7   3  12    10807.39    10896.60    403.54 o 
  -5   3  12    40846.06    36751.10    541.36 o 
  -3   3  12    29192.66    26512.29   1347.88 o 
  -1   3  12    13801.32    13767.63    416.14 o 
   1   3  12      160.66      240.89     56.14 o 
   3   3  12     4864.75     5049.48    146.09 o 
   5   3  12     4700.23     5526.61    262.31 o 
   7   3  12      639.29      689.23    104.55 o 
   9   3  12     8320.56     9056.33    614.95 o 
  11   3  12      826.37     1098.26    314.94 o 
 -14   4  12     1240.35     1094.74    114.82 o 
 -12   4  12     2147.63     1959.32    105.86 o 
 -10   4  12     7076.66     6983.75    122.61 o 
  -8   4  12      205.75      286.59     50.01 o 
  -6   4  12    22019.39    20624.52    384.05 o 
  -4   4  12    28608.47    27609.26    565.01 o 
  -2   4  12    15170.38    15358.91    393.53 o 
   0   4  12    27212.54    25588.91    484.46 o 
   2   4  12   129474.47   134003.77   2638.58 o 
   4   4  12    59688.17    64682.36   1404.47 o 
   6   4  12     7310.88     8570.31    644.77 o 
   8   4  12     8399.20     6567.98   1169.02 o 
  10   4  12    14389.24    18389.58   1218.33 o 
 -13   5  12    14537.27    14644.92    499.40 o 
 -11   5  12    27679.22    26562.46    453.91 o 
  -9   5  12    14801.88    14344.28    378.11 o 
  -7   5  12     9127.26     9135.27    249.52 o 
  -5   5  12    51275.89    49515.73    786.21 o 
  -3   5  12    94782.55    90417.28   1181.49 o 
  -1   5  12    40725.79    37935.74    685.61 o 
   1   5  12     2382.30     2244.06     94.08 o 
   3   5  12     1197.76     1464.01    101.13 o 
   5   5  12     2697.13     2408.55    197.52 o 
   7   5  12      187.31      248.36    102.49 o 
   9   5  12     3204.92     3809.22    485.32 o 
  11   5  12     2183.58     2439.65    433.93 o 
 -14   6  12     2361.01     2539.30    183.93 o 
 -12   6  12     1509.76     1662.13     73.12 o 
 -10   6  12       27.13       39.73     37.35 o 
  -8   6  12      135.20      125.21     59.42 o 
  -6   6  12      151.59      204.08     60.17 o 
  -4   6  12        2.27       46.26     27.11 o 
  -2   6  12      298.66      284.97     57.82 o 
   0   6  12    14735.82    13853.37    400.89 o 
   2   6  12     5941.50     5889.85    171.23 o 
   4   6  12      852.01     1092.38    114.01 o 
   6   6  12     3967.69     4378.11    299.17 o 
   8   6  12     2826.02     2929.60    234.22 o 
  10   6  12      366.51      209.30    296.55 o 
 -13   7  12     7838.51     7597.04    293.36 o 
 -11   7  12    15436.80    14641.04    439.76 o 
  -9   7  12     1969.50     2130.47     60.57 o 
  -7   7  12     1214.86     1252.17     41.00 o 
  -5   7  12     9047.80     9475.62    267.92 o 
  -3   7  12    56563.67    53568.58   1034.38 o 
  -1   7  12     8089.27     7637.31    252.24 o 
   1   7  12     4901.39     4644.91    165.65 o 
   3   7  12      766.14      657.79     94.32 o 
   5   7  12     3977.67     4010.52    187.27 o 
   7   7  12      576.82      515.35     96.94 o 
   9   7  12     3103.68     3070.02    375.34 o 
  11   7  12      662.00     1080.63    353.23 o 
 -14   8  12     2085.15     2239.23    163.56 o 
 -12   8  12     1841.75     1837.07    156.53 o 
 -10   8  12     1983.00     2034.09    119.94 o 
  -8   8  12       26.10      122.40     46.40 o 
  -6   8  12     8118.51     8681.19    244.45 o 
  -4   8  12    20790.68    21121.00    353.02 o 
  -2   8  12     6383.68     6694.84    274.92 o 
   0   8  12    30105.68    28733.63    705.71 o 
   2   8  12   102730.55    93001.09   2973.94 o 
   4   8  12    47267.43    46115.86   1513.00 o 
   6   8  12     4847.04     4872.45    230.47 o 
   8   8  12     7980.75     8425.19    534.45 o 
  10   8  12    12925.28    15229.25    959.86 o 
 -13   9  12     9303.44     9139.37    394.48 o 
 -11   9  12    23779.85    23292.60    443.53 o 
  -9   9  12    22628.89    24106.86    655.37 o 
  -7   9  12    41785.93    44115.35   1591.49 o 
  -5   9  12    79370.48    76104.16   1080.25 o 
  -3   9  12    55992.39    53917.89    859.17 o 
  -1   9  12    27791.10    27006.89    532.61 o 
   1   9  12     6346.00     5665.91    357.94 o 
   3   9  12     1907.82     1658.96    141.10 o 
   5   9  12     1864.02     1911.44    147.70 o 
   7   9  12      853.75      875.37    107.00 o 
   9   9  12     3718.00     4112.43    351.44 o 
 -12  10  12     1933.13     1574.85    212.78 o 
 -10  10  12      420.06      498.09     77.25 o 
  -8  10  12     1151.31     1069.91     61.78 o 
  -6  10  12       99.48      151.38     49.68 o 
  -4  10  12     2880.07     2777.39     94.97 o 
  -2  10  12     8969.58     8941.62    237.44 o 
   0  10  12     2486.32     2292.14    129.91 o 
   2  10  12      535.95      429.81     95.78 o 
   4  10  12     3752.41     3534.51    218.95 o 
   6  10  12    15313.22    14859.47    518.73 o 
   8  10  12     3946.60     3964.93    318.79 o 
  10  10  12      208.91      570.46    252.71 o 
 -13  11  12     1916.45     1644.43    213.13 o 
 -11  11  12     3826.82     4028.91    171.41 o 
  -9  11  12      248.65      326.74     58.24 o 
  -7  11  12     2567.56     2383.29    145.51 o 
  -5  11  12    11064.72    11178.90    345.64 o 
  -3  11  12    14153.83    13756.21    258.18 o 
  -1  11  12      778.47      811.51    102.92 o 
   1  11  12     2956.85     2978.56    194.73 o 
   3  11  12      157.05      204.96    106.13 o 
   5  11  12     2952.37     2967.48    216.74 o 
   7  11  12      580.09      606.46    147.62 o 
   9  11  12     1347.24     1338.76    273.29 o 
 -12  12  12      872.40     1115.38    269.94 o 
 -10  12  12     2763.58     3045.55    150.24 o 
  -8  12  12      172.90      253.20    100.52 o 
  -6  12  12    14223.51    14331.33    781.15 o 
  -4  12  12    19094.24    18678.41    653.58 o 
  -2  12  12     3624.68     3420.37    134.00 o 
   0  12  12    14396.07    13402.63    380.84 o 
   2  12  12    35059.70    30251.88   1054.88 o 
   4  12  12    35410.75    32164.59   1684.85 o 
   6  12  12    11811.79    11627.45    481.46 o 
   8  12  12     5236.66     4718.80    581.11 o 
 -11  13  12    13905.28    14928.72    830.98 o 
  -9  13  12    25633.97    26562.66   1136.14 o 
  -7  13  12    31042.75    31023.36   1412.97 o 
  -5  13  12    35771.91    35135.19    771.33 o 
  -3  13  12    20845.14    20200.56    482.69 o 
  -1  13  12    17109.56    15579.32    378.57 o 
   1  13  12     6691.82     6659.71    279.37 o 
   3  13  12     4799.05     4287.96    233.87 o 
   5  13  12      600.59      434.75    196.08 o 
   7  13  12      476.17      344.17    112.10 o 
   9  13  12     2776.66     2677.52    332.35 o 
 -12  14  12     2062.88     2534.94    324.64 o 
 -10  14  12       47.46       95.24     67.80 o 
  -8  14  12      213.61      160.99     83.41 o 
  -6  14  12     1792.29     1797.65    119.04 o 
  -4  14  12      255.18      295.32     94.04 o 
  -2  14  12    16827.95    15417.62    337.13 o 
   0  14  12     4325.24     4429.22    280.65 o 
   2  14  12     7790.74     7444.33    314.92 o 
   4  14  12     4710.29     4292.26    263.83 o 
   6  14  12     8057.55     7219.21    427.88 o 
   8  14  12     4945.26     4615.30    555.69 o 
 -11  15  12      652.25      741.12    214.45 o 
  -9  15  12       30.56       41.35     64.80 o 
  -7  15  12      128.71      247.33     93.13 o 
  -5  15  12      167.87      260.67     85.63 o 
  -3  15  12     1624.34     1476.76    116.70 o 
  -1  15  12     3758.19     3448.23    163.03 o 
   1  15  12     1929.75     1687.08    145.27 o 
   3  15  12      263.26      140.06    146.36 o 
   5  15  12      931.18     1083.41    245.44 o 
   7  15  12      625.61      771.88    141.45 o 
 -10  16  12     1043.51      735.14    177.66 o 
  -8  16  12      157.91      202.75     71.74 o 
  -6  16  12     6364.55     6655.49    240.83 o 
  -4  16  12     8935.35     8485.10    298.59 o 
  -2  16  12     6948.77     6269.02    347.04 o 
   0  16  12     6696.57     6498.06    324.33 o 
   2  16  12    21019.45    19320.61    791.27 o 
   4  16  12    16552.79    13693.14    588.69 o 
   6  16  12     3049.97     2338.69    465.46 o 
  -9  17  12    17553.30    18106.00    648.65 o 
  -7  17  12    10969.93    10535.15    520.08 o 
  -5  17  12    18305.72    18094.55    493.12 o 
  -3  17  12    32319.51    30116.70    737.12 o 
  -1  17  12    24680.75    21934.84    585.90 o 
   1  17  12     1819.31     1416.87    162.36 o 
   3  17  12      730.86      310.31    130.14 o 
   5  17  12      104.97      -22.71    155.75 o 
  -8  18  12       88.91      -70.13     88.66 o 
  -6  18  12        5.17      -18.56    114.21 o 
  -4  18  12       23.34      128.52     86.98 o 
  -2  18  12     5729.83     5023.21    374.24 o 
   0  18  12    14124.75    13072.22    417.39 o 
   2  18  12     6365.10     5646.30    335.59 o 
   4  18  12     3869.23     2884.61    525.87 o 
  -7  19  12     1474.47     1442.23    137.28 o 
  -5  19  12      202.30      194.07    189.76 o 
  -3  19  12      458.73      420.09    115.81 o 
  -1  19  12      416.13      373.59    112.87 o 
   1  19  12     2763.25     2311.32    242.59 o 
   3  19  12      289.50      266.74    127.19 o 
  -6  20  12     3349.41     3261.98    199.63 o 
  -4  20  12     3485.49     3250.50    196.82 o 
  -2  20  12     1540.92     1419.78    248.92 o 
   0  20  12     6799.47     6336.18    337.51 o 
   2  20  12    11722.61    10056.66    472.13 o 
  -5  21  12    10961.13    10346.46    586.07 o 
  -3  21  12    10506.13     9398.75    413.99 o 
  -1  21  12     7275.56     5925.87    451.92 o 
   1  21  12     3766.73     2855.59    294.12 o 
 -15   1  13     1295.32     1044.50    404.12 o 
 -13   1  13     9953.11     7917.84    499.46 o 
 -11   1  13     7872.07     7623.90    180.49 o 
  -9   1  13     2857.10     2960.39    360.71 o 
  -7   1  13    31991.94    34345.42   1228.76 o 
  -5   1  13    81878.18    90581.27   3381.78 o 
  -3   1  13    34481.48    31237.39   3342.23 o 
  -1   1  13      105.94      163.97     43.36 o 
   1   1  13       75.89      212.85    107.66 o 
   3   1  13     9409.18    10789.84    616.51 o 
   5   1  13     4675.77     5517.40    180.60 o 
   7   1  13     2444.57     2162.52    114.57 o 
   9   1  13     1850.32     2772.12    356.28 o 
  11   1  13      313.09      551.55    275.15 o 
 -14   2  13     2336.92     1986.42    519.14 o 
 -12   2  13     5986.88     6155.70    210.89 o 
 -10   2  13     7304.56     7132.71    290.75 o 
  -8   2  13      133.41      322.87    211.09 o 
  -6   2  13    11378.55    12045.88    581.38 o 
  -4   2  13    13107.01    12556.58   1090.10 o 
  -2   2  13     5692.59     5789.78    160.11 o 
   0   2  13    65382.40    66395.58   1229.66 o 
   2   2  13    79625.86    84476.46   3256.39 o 
   4   2  13    26600.00    29150.52   1534.50 o 
   6   2  13    13677.48    15745.09    972.77 o 
   8   2  13    22994.01    25227.47   1593.12 o 
  10   2  13    13309.72    15989.00   1477.45 o 
 -13   3  13     8183.62     7636.11    794.26 o 
 -11   3  13    18460.21    16973.47    559.80 o 
  -9   3  13    23663.84    22805.17    743.93 o 
  -7   3  13    40554.04    38301.64    720.60 o 
  -5   3  13    47973.06    47198.51   1174.69 o 
  -3   3  13    38776.19    36388.84   1174.05 o 
  -1   3  13    14886.21    15329.59    270.40 o 
   1   3  13     9825.65    10461.32    202.54 o 
   3   3  13    11279.09    11511.90    448.01 o 
   5   3  13     2000.02     2459.50    190.31 o 
   7   3  13     3060.37     3211.33    223.90 o 
   9   3  13     1987.80     2142.40    299.73 o 
  11   3  13      266.14      328.24    309.90 o 
 -14   4  13      988.76     1091.13    453.86 o 
 -12   4  13      475.56      407.96     59.97 o 
 -10   4  13       62.42      134.01     46.35 o 
  -8   4  13       83.77      139.17     64.46 o 
  -6   4  13      315.52      260.20     37.96 o 
  -4   4  13      273.50      345.55    144.48 o 
  -2   4  13       26.27      122.51     31.44 o 
   0   4  13       17.08       34.03     53.35 o 
   2   4  13     2874.93     3191.88    163.07 o 
   4   4  13     4663.36     4600.92    203.57 o 
   6   4  13     2813.12     3086.52    227.38 o 
   8   4  13      429.79      562.86    197.83 o 
  10   4  13        9.04      256.49    299.32 o 
 -13   5  13     5848.54     5293.57    270.26 o 
 -11   5  13    10539.10    10121.92    241.40 o 
  -9   5  13     2867.86     2764.78    165.93 o 
  -7   5  13     5151.53     5507.17    191.40 o 
  -5   5  13    45994.20    44602.79    778.72 o 
  -3   5  13    37683.55    35403.20   1160.21 o 
  -1   5  13      593.67      596.81     70.56 o 
   1   5  13     1476.86     1830.47    120.57 o 
   3   5  13     8036.49     8407.77    212.12 o 
   5   5  13      890.74      947.11    109.73 o 
   7   5  13     2873.84     3772.64    464.40 o 
   9   5  13     1621.60     1886.68    323.96 o 
 -14   6  13     4146.32     3960.41    472.51 o 
 -12   6  13     7957.85     8092.14    234.74 o 
 -10   6  13     6329.11     6316.25    270.59 o 
  -8   6  13     2639.67     2436.74    131.47 o 
  -6   6  13    14131.81    13909.15    440.62 o 
  -4   6  13     3890.10     3974.24    126.17 o 
  -2   6  13     5250.05     5176.07    132.10 o 
   0   6  13    54521.22    52331.08    853.39 o 
   2   6  13    84716.27    84585.84   1561.18 o 
   4   6  13    33720.14    34154.04   1459.15 o 
   6   6  13     8124.34     9325.27    509.88 o 
   8   6  13    12739.49    13536.71   1690.03 o 
  10   6  13    11487.36    13752.30    992.75 o 
 -13   7  13     9990.96    10066.46    283.94 o 
 -11   7  13    21749.89    21550.43    645.18 o 
  -9   7  13    21170.37    21111.14    540.77 o 
  -7   7  13    22755.04    22675.68    433.17 o 
  -5   7  13    29675.39    28863.26    488.41 o 
  -3   7  13    40079.76    36540.90    787.23 o 
  -1   7  13    24941.04    23413.62    461.74 o 
   1   7  13    14927.59    14233.42    384.02 o 
   3   7  13    12218.92    11428.02    275.81 o 
   5   7  13     1723.35     1625.61    163.36 o 
   7   7  13     3075.71     3327.10    223.60 o 
   9   7  13     2456.48     2590.43    367.45 o 
 -14   8  13     1229.28     1078.70    332.62 o 
 -12   8  13      520.64      461.43    102.28 o 
 -10   8  13      195.21      152.96     83.09 o 
  -8   8  13     1032.05     1063.15     91.92 o 
  -6   8  13      188.07      196.80     66.00 o 
  -4   8  13     1480.28     1560.75     79.66 o 
  -2   8  13     4874.04     4631.80    152.40 o 
   0   8  13     5283.17     4926.66    233.30 o 
   2   8  13       48.62      -30.42    121.34 o 
   4   8  13      917.54      798.60    109.70 o 
   6   8  13     6951.26     6393.80    341.10 o 
   8   8  13     2714.81     2806.00    320.70 o 
  10   8  13      260.53      230.92    223.19 o 
 -13   9  13     3870.18     3479.93    259.57 o 
 -11   9  13     6167.87     5959.23    251.06 o 
  -9   9  13     2529.38     2174.48    234.55 o 
  -7   9  13     1062.14     1176.92    104.27 o 
  -5   9  13     5605.62     5426.44    171.00 o 
  -3   9  13     6137.03     6078.43    175.13 o 
  -1   9  13       56.73       81.01     74.49 o 
   1   9  13      579.71      573.01    131.92 o 
   3   9  13     6925.89     6687.59    285.26 o 
   5   9  13      201.99       67.67     79.80 o 
   7   9  13     2944.90     2750.03    580.16 o 
   9   9  13     1268.27     1050.57    407.46 o 
 -12  10  13     1836.86     1729.74    216.57 o 
 -10  10  13     4103.05     4140.15    204.32 o 
  -8  10  13     1470.82     1629.13    147.63 o 
  -6  10  13    17025.06    16720.72    507.53 o 
  -4  10  13     2638.24     2459.27     89.13 o 
  -2  10  13     4060.79     4431.23    177.36 o 
   0  10  13    39328.16    36006.96   1101.99 o 
   2  10  13    37929.21    33858.78   1066.10 o 
   4  10  13    14446.53    14427.36    557.49 o 
   6  10  13     7666.56     7473.73    383.55 o 
   8  10  13    10164.75    10307.14    606.86 o 
 -13  11  13     6183.42     6413.99    701.00 o 
 -11  11  13    13395.64    12157.95   2912.53 o 
  -9  11  13    16776.22    16722.14    760.00 o 
  -7  11  13    35266.89    36377.00   1282.07 o 
  -5  11  13    60251.36    58734.49   1687.50 o 
  -3  11  13    45264.21    43010.38   1370.21 o 
  -1  11  13    12853.34    11647.89    313.26 o 
   1  11  13     4035.23     3754.10    224.08 o 
   3  11  13     4477.98     4183.65    223.21 o 
   5  11  13     3773.22     3513.72    290.24 o 
   7  11  13      423.85      343.74    146.24 o 
   9  11  13     2100.23     2128.41    309.27 o 
 -12  12  13     1484.78     1535.76    297.70 o 
 -10  12  13      178.70      120.20    192.22 o 
  -8  12  13     1109.03      981.68     67.73 o 
  -6  12  13     2265.38     2416.74    124.21 o 
  -4  12  13     1210.26     1121.73    103.12 o 
  -2  12  13     9338.52     9195.11    283.79 o 
   0  12  13     7459.07     7023.97    298.60 o 
   2  12  13     1162.72     1096.73    135.70 o 
   4  12  13     5746.05     5514.82    323.42 o 
   6  12  13    10044.85     9862.75    556.38 o 
   8  12  13     4056.06     3333.89    361.69 o 
 -11  13  13      764.61      617.30    149.57 o 
  -9  13  13      317.63      319.37    103.45 o 
  -7  13  13     1664.22     1430.14     86.51 o 
  -5  13  13    13472.19    12646.31    464.16 o 
  -3  13  13      743.42      867.86     93.36 o 
  -1  13  13     5375.35     5566.89    214.65 o 
   1  13  13     2033.96     1864.58    175.81 o 
   3  13  13     1761.68     1843.98    178.25 o 
   5  13  13      404.34      340.08    156.78 o 
   7  13  13      976.24      723.39    266.08 o 
 -10  14  13     1664.16     1782.82    225.49 o 
  -8  14  13      566.80      614.85     69.20 o 
  -6  14  13     6724.92     7101.88    197.77 o 
  -4  14  13     3626.26     3803.25    293.87 o 
  -2  14  13     1248.78     1160.78    122.98 o 
   0  14  13    15647.23    14875.42    554.75 o 
   2  14  13    29038.76    25126.80    701.25 o 
   4  14  13     9939.36     9862.70    392.69 o 
   6  14  13     6374.07     6264.78    407.53 o 
 -11  15  13    11863.78    12592.84    732.92 o 
  -9  15  13    16147.39    17653.84    481.85 o 
  -7  15  13    21759.31    21315.44    715.77 o 
  -5  15  13    29941.11    28343.25    776.36 o 
  -3  15  13    29220.99    27659.02    521.12 o 
  -1  15  13     9779.47     9240.72    273.37 o 
   1  15  13     5960.49     5676.49    235.43 o 
   3  15  13     4646.36     4580.69    383.18 o 
   5  15  13      888.50      594.28    193.24 o 
   7  15  13      307.47      257.49    145.59 o 
 -10  16  13      750.38      811.17    245.50 o 
  -8  16  13      853.35      732.31     97.43 o 
  -6  16  13      354.14      288.81     94.40 o 
  -4  16  13     1266.45     1294.77    159.01 o 
  -2  16  13     7550.93     6857.17    298.38 o 
   0  16  13     5201.01     4528.11    254.47 o 
   2  16  13     2503.86     2216.16    215.16 o 
   4  16  13    10406.92     9177.02    408.09 o 
   6  16  13     6207.63     5456.92    326.65 o 
  -9  17  13      475.92     1007.90    411.22 o 
  -7  17  13      723.56      742.84    106.06 o 
  -5  17  13      769.39      722.06    128.77 o 
  -3  17  13      508.75      408.58    112.22 o 
  -1  17  13     3877.11     2826.83    456.46 o 
   1  17  13     1896.49     1134.84    218.52 o 
   3  17  13     1501.83      744.78    183.67 o 
   5  17  13       58.69       29.83    122.23 o 
  -8  18  13      897.74      584.71    134.58 o 
  -6  18  13     4973.47     5300.70    288.12 o 
  -4  18  13     2529.36     2507.16    165.30 o 
  -2  18  13     2271.05     1858.55    190.40 o 
   0  18  13     7498.82     7005.77    358.40 o 
   2  18  13    17148.05    15543.97    833.65 o 
   4  18  13     6841.46     5955.22    335.67 o 
  -7  19  13    13491.17    13040.08    838.47 o 
  -5  19  13    11413.64    10640.96    443.63 o 
  -3  19  13    11147.46     9958.70    329.24 o 
  -1  19  13    11531.77    10151.58    505.90 o 
   1  19  13     5475.79     4200.15    592.78 o 
   3  19  13      872.07      504.10    181.13 o 
  -4  20  13     2776.03     2880.50    195.39 o 
  -2  20  13     4437.46     3997.42    221.87 o 
   0  20  13     3091.62     2122.25    235.11 o 
   2  20  13     2177.13     1686.68    345.48 o 
 -12   0  14    11082.59    10675.08   1215.48 o 
 -10   0  14     1133.11     1004.09    556.45 o 
  -8   0  14    11102.92    11666.74    923.27 o 
  -6   0  14       71.68       31.09    397.91 o 
  -4   0  14      945.42     1181.28    335.73 o 
  -2   0  14     8480.01     9032.11    521.32 o 
   0   0  14    80677.21    89488.85   5889.33 o 
   2   0  14    51497.07    57704.45   6164.44 o 
   4   0  14     7821.28     8787.72   1349.15 o 
   6   0  14    22488.03    19780.33    491.79 o 
   8   0  14    41440.61    46211.34   4894.56 o 
  10   0  14     8810.34    12332.37   1896.27 o 
 -11   1  14     7173.77     7280.98    761.61 o 
  -9   1  14     8638.91     8920.83    541.44 o 
  -7   1  14    48871.44    54231.27   2280.41 o 
  -5   1  14    62123.53    71434.49   2488.96 o 
  -3   1  14    22841.27    22055.07   1735.32 o 
  -1   1  14     5615.61     6251.86    158.19 o 
   1   1  14    10383.09    12553.12    446.98 o 
   3   1  14    11721.86    12828.87    533.95 o 
   5   1  14      275.74      313.14     78.93 o 
   7   1  14     2543.84     2349.49    181.27 o 
   9   1  14      202.21      124.35    220.71 o 
 -12   2  14       86.44      373.78    228.29 o 
 -10   2  14      795.68      637.27    279.78 o 
  -8   2  14     1679.09     1895.92    293.30 o 
  -6   2  14      763.21      715.81    228.58 o 
  -4   2  14      119.31      137.77     36.14 o 
  -2   2  14     3080.38     3220.30     95.63 o 
   0   2  14        4.06       78.53     59.44 o 
   2   2  14     1206.86     1017.39     99.23 o 
   4   2  14     1861.87     1979.83    141.90 o 
   6   2  14      260.96      122.05    124.74 o 
   8   2  14      776.22      954.39    237.13 o 
  10   2  14       87.51      167.78    205.64 o 
 -13   3  14     6229.66     5210.09    854.88 o 
 -11   3  14     4451.52     4470.19    115.77 o 
  -9   3  14     3259.74     3249.33    634.16 o 
  -7   3  14    35692.89    35763.26   1369.73 o 
  -5   3  14    34183.69    33821.32   1179.37 o 
  -3   3  14     7869.72     7331.48    452.81 o 
  -1   3  14     2808.62     2700.38    136.71 o 
   1   3  14    16958.95    17741.62    469.85 o 
   3   3  14    10310.78    11286.19    445.65 o 
   5   3  14      354.26      338.39     81.88 o 
   7   3  14     3979.41     4211.31    423.12 o 
   9   3  14        8.44      124.43    305.05 o 
 -14   4  14     6092.56     3845.39    758.51 o 
 -12   4  14     7899.46     7280.79    495.83 o 
 -10   4  14     5207.83     5224.92    293.20 o 
  -8   4  14     1982.82     1807.44    124.67 o 
  -6   4  14     4925.52     4772.22    216.72 o 
  -4   4  14      174.47      237.00     72.69 o 
  -2   4  14    18543.69    18333.24    731.49 o 
   0   4  14    91549.26    91918.09   1866.64 o 
   2   4  14    33691.57    36111.39    703.46 o 
   4   4  14    10262.51    11239.61    546.93 o 
   6   4  14    12825.33    15151.90    934.18 o 
   8   4  14    17383.84    19711.72   1957.77 o 
  10   4  14     9495.38    11134.60    876.93 o 
 -13   5  14     9095.17     8965.33   1156.42 o 
 -11   5  14     9015.34     8926.06    522.73 o 
  -9   5  14    13502.64    13145.44    321.17 o 
  -7   5  14    34088.59    32895.71   1072.71 o 
  -5   5  14    65650.30    63633.52   1503.92 o 
  -3   5  14    27345.80    27187.70    674.53 o 
  -1   5  14     3508.59     3727.88    140.47 o 
   1   5  14    10066.85    10746.10    286.24 o 
   3   5  14    22002.38    22577.61    690.25 o 
   5   5  14     1575.25     1909.20    161.17 o 
   7   5  14     1297.92     1414.43    361.20 o 
   9   5  14     1468.04     1808.93    475.46 o 
 -14   6  14      362.88      472.51    466.30 o 
 -12   6  14      994.58     1205.55    492.72 o 
 -10   6  14      446.83      395.55     67.43 o 
  -8   6  14     1345.15     1148.60    138.84 o 
  -6   6  14      572.58      732.25     57.68 o 
  -4   6  14     1021.84      863.55    100.42 o 
  -2   6  14     1612.48     1622.96     76.69 o 
   0   6  14      128.32      127.16     63.71 o 
   2   6  14     1829.05     1969.36    130.69 o 
   4   6  14     5160.78     5508.54    235.02 o 
   6   6  14     3359.88     2870.85    451.22 o 
   8   6  14      349.14      332.17    252.16 o 
  10   6  14      387.06      581.88    305.08 o 
 -13   7  14     3939.23     3658.87    534.69 o 
 -11   7  14     1245.67      993.99    102.71 o 
  -9   7  14     4972.19     4970.78    212.23 o 
  -7   7  14     9307.46     9946.90    322.45 o 
  -5   7  14     8104.87     7483.22    196.60 o 
  -3   7  14     1090.62     1060.60     57.73 o 
  -1   7  14      147.22      180.69     62.10 o 
   1   7  14     6602.73     6501.83    192.78 o 
   3   7  14    10151.40    10786.65    303.22 o 
   5   7  14       19.41      -40.89    104.50 o 
   7   7  14     1512.89     1597.82    394.80 o 
   9   7  14      406.77      602.26    278.86 o 
 -12   8  14     8811.58     9552.90    467.85 o 
 -10   8  14     4030.88     4112.25    201.46 o 
  -8   8  14      239.57      272.09    115.29 o 
  -6   8  14     5493.06     5408.02    335.62 o 
  -4   8  14     1593.29     1683.75    186.94 o 
  -2   8  14    10088.46     9372.21    250.83 o 
   0   8  14    46061.73    42842.78    856.03 o 
   2   8  14    38913.90    36490.59    709.36 o 
   4   8  14    10319.44    10658.77    346.96 o 
   6   8  14    13593.18    13734.47    441.22 o 
   8   8  14    14915.12    16389.16   1573.96 o 
 -13   9  14     7376.36     7659.70    786.49 o 
 -11   9  14    10180.96    11131.13    445.53 o 
  -9   9  14    12706.26    13778.87    342.61 o 
  -7   9  14    36467.26    37011.28    801.37 o 
  -5   9  14    55364.21    55142.95   1507.57 o 
  -3   9  14    39530.54    37843.16   1005.81 o 
  -1   9  14    22518.03    21787.32    554.47 o 
   1   9  14     8790.38     8604.70    264.93 o 
   3   9  14     8556.43     7773.14    320.14 o 
   5   9  14      222.99      120.50    104.47 o 
   7   9  14     1030.21      796.32    210.20 o 
   9   9  14      377.95      432.82    271.83 o 
 -12  10  14      760.15     1079.68    146.64 o 
 -10  10  14      974.83      977.50    129.83 o 
  -8  10  14     1383.56     1296.77    146.37 o 
  -6  10  14      833.91      771.76     73.45 o 
  -4  10  14      582.97      585.42     82.28 o 
  -2  10  14     2137.59     2095.10    121.40 o 
   0  10  14     4578.47     3930.80    187.10 o 
   2  10  14     4715.26     4409.11    210.37 o 
   4  10  14     4180.31     4085.64    354.40 o 
   6  10  14     3049.88     3158.84    214.72 o 
   8  10  14      815.75      286.14    189.35 o 
 -11  11  14      367.53      221.83    176.90 o 
  -9  11  14       47.77      -11.46    128.78 o 
  -7  11  14     6624.17     6755.07    208.54 o 
  -5  11  14    26103.18    25438.54    612.16 o 
  -3  11  14      526.75      431.77     70.43 o 
  -1  11  14     2023.46     2236.19    183.83 o 
   1  11  14      688.23      723.07    129.99 o 
   3  11  14     3518.01     3181.56    247.77 o 
   5  11  14      334.91      245.92    130.91 o 
   7  11  14     1460.14     1271.33    385.46 o 
 -12  12  14     3451.87     3495.73    335.73 o 
 -10  12  14      303.08      545.40    181.41 o 
  -8  12  14     1107.89     1107.61    122.26 o 
  -6  12  14     1070.01     1094.84    170.30 o 
  -4  12  14      937.99      863.47     85.29 o 
  -2  12  14     7200.79     7021.57    368.62 o 
   0  12  14    26044.70    23804.80    774.89 o 
   2  12  14    29104.13    26348.15    712.18 o 
   4  12  14     5472.50     5642.79    342.79 o 
   6  12  14     6932.44     6734.27    388.96 o 
   8  12  14    10413.21    10783.99    980.40 o 
 -11  13  14     7553.73     8072.03    346.39 o 
  -9  13  14    13009.67    14186.93    465.01 o 
  -7  13  14    28864.82    29283.28    984.52 o 
  -5  13  14    30054.84    29938.11    684.02 o 
  -3  13  14    23160.24    22642.20    906.05 o 
  -1  13  14    11169.62    10260.40    312.74 o 
   1  13  14     9349.63     8446.95    345.74 o 
   3  13  14     5487.98     5047.59    531.75 o 
   5  13  14      124.39      219.87    158.55 o 
   7  13  14      342.26      169.64    235.63 o 
 -10  14  14     1237.34     1400.63    176.43 o 
  -8  14  14     2093.90     2678.09    275.13 o 
  -6  14  14      151.10       69.17     90.83 o 
  -4  14  14     1649.40     1510.01    108.57 o 
  -2  14  14     3364.11     3047.90    166.27 o 
   0  14  14     3887.83     3270.06    286.50 o 
   2  14  14     1526.30     1549.58    186.52 o 
   4  14  14     8506.41     7738.29    430.60 o 
   6  14  14     5662.94     5349.97    474.94 o 
  -9  15  14      154.29      237.11    181.14 o 
  -7  15  14      130.52      311.52    112.42 o 
  -5  15  14     2176.30     2262.36    189.24 o 
  -3  15  14      165.13      363.48     94.25 o 
  -1  15  14     1096.96     1207.79    135.15 o 
   1  15  14       35.22      157.46    112.59 o 
   3  15  14      289.14       71.66    118.41 o 
   5  15  14     1201.53      939.20    250.04 o 
  -8  16  14     1104.18     1462.34    379.11 o 
  -6  16  14     1334.74     1188.35    108.51 o 
  -4  16  14      237.90      368.18    100.54 o 
  -2  16  14     7497.88     7809.22    284.13 o 
   0  16  14    16919.65    15460.68    605.36 o 
   2  16  14     7405.28     6547.01    453.73 o 
   4  16  14     4223.46     4242.30    359.53 o 
  -7  17  14    19417.12    21390.40    695.54 o 
  -5  17  14    21385.59    20763.95    582.61 o 
  -3  17  14    17964.72    17073.56    493.02 o 
  -1  17  14     7765.67     7418.44    478.31 o 
   1  17  14     7260.98     6441.58    347.65 o 
   3  17  14     2517.62     1377.92    627.27 o 
  -6  18  14      154.69      165.47    115.40 o 
  -4  18  14     3336.17     3243.51    186.57 o 
  -2  18  14     2259.01     2169.25    222.86 o 
   0  18  14      815.78      537.25    146.78 o 
   2  18  14     3155.06     2249.74    441.33 o 
  -5  19  14        2.14     -116.19    127.48 o 
  -3  19  14     1885.11     1768.53    174.89 o 
  -1  19  14     2378.77     2316.69    256.85 o 
   1  19  14      252.96      236.75    132.73 o 
  -2  20  14     2231.39     2252.73    185.47 o 
  -9   1  15     9642.16    10999.77    685.14 o 
  -7   1  15    21049.53    24678.34   1362.49 o 
  -5   1  15    46887.48    54650.98   2058.97 o 
  -3   1  15     4374.21     4598.93    561.40 o 
  -1   1  15     5147.98     5722.52    182.22 o 
   1   1  15    18064.66    19576.11   1113.42 o 
   3   1  15     8001.77     9114.22    337.32 o 
   5   1  15      406.28      405.45    106.66 o 
   7   1  15      709.28     1060.89    315.67 o 
   9   1  15      192.65      365.81    190.52 o 
 -12   2  15    10359.19     8679.33   1184.39 o 
 -10   2  15     1265.90     1289.07    339.32 o 
  -8   2  15      118.38       37.78    346.61 o 
  -6   2  15     1701.93     2436.54    422.31 o 
  -4   2  15       87.03       23.31    158.27 o 
  -2   2  15    24810.71    25537.12    798.57 o 
   0   2  15    43132.84    48143.83   1752.94 o 
   2   2  15    18007.43    20990.05    820.01 o 
   4   2  15    13610.25    15789.59    939.97 o 
   6   2  15    29426.51    27401.28   2124.28 o 
   8   2  15    14745.25    18247.30   1411.11 o 
 -11   3  15     2549.44     2633.95    401.46 o 
  -9   3  15    18891.65    19399.71   1010.31 o 
  -7   3  15    40319.82    42419.51   2031.50 o 
  -5   3  15    33485.78    37659.46   1467.23 o 
  -3   3  15    31679.81    29553.46   3152.96 o 
  -1   3  15    21833.99    23648.26    660.67 o 
   1   3  15    14613.32    15943.61    422.40 o 
   3   3  15     7661.64     8871.68    414.96 o 
   5   3  15      164.59       80.21    127.70 o 
   7   3  15       32.55     -170.43    223.25 o 
   9   3  15      288.43      305.31    209.59 o 
 -12   4  15       18.16     -146.11    251.80 o 
 -10   4  15       41.58        1.88    200.91 o 
  -8   4  15      181.54      573.19    294.33 o 
  -6   4  15     1388.98     1285.07    121.91 o 
  -4   4  15       23.63       66.44    108.58 o 
  -2   4  15      962.03     1044.27     76.69 o 
   0   4  15     2540.19     2556.11    139.84 o 
   2   4  15      315.04      179.94     72.48 o 
   4   4  15      417.10      341.30    107.00 o 
   6   4  15      240.90      303.38    173.64 o 
   8   4  15      843.73      534.93    273.25 o 
 -13   5  15     4415.01     3954.19    879.75 o 
 -11   5  15     1432.71      835.70    307.49 o 
  -9   5  15     5893.89     5550.54    340.09 o 
  -7   5  15    20272.34    20096.99    682.80 o 
  -5   5  15    21246.68    21308.53    356.49 o 
  -3   5  15     3676.82     3835.71     64.41 o 
  -1   5  15     5400.12     5626.65    156.17 o 
   1   5  15    10755.75    11297.71    424.02 o 
   3   5  15     4679.60     4518.98    213.17 o 
   5   5  15     2086.90     2370.85    205.05 o 
   7   5  15      631.63      624.36    249.01 o 
   9   5  15      175.51     -167.49    192.29 o 
 -12   6  15     8047.44     7258.68    739.86 o 
 -10   6  15      210.55      153.35     44.72 o 
  -8   6  15      308.20      447.70     57.08 o 
  -6   6  15     5080.02     5084.65    193.16 o 
  -4   6  15       37.28      104.49     52.54 o 
  -2   6  15    38194.42    37351.78    591.29 o 
   0   6  15    51683.98    50342.18   1261.44 o 
   2   6  15    18547.93    19937.21    568.60 o 
   4   6  15     7824.86     8301.42    403.33 o 
   6   6  15    15771.61    16410.46   1294.93 o 
   8   6  15    17201.83    19809.30   1925.08 o 
 -13   7  15     6937.97     6668.04   1199.94 o 
 -11   7  15     8516.18     8496.50    715.16 o 
  -9   7  15    16508.81    17492.62    408.92 o 
  -7   7  15    35443.99    37345.24   1254.05 o 
  -5   7  15    24952.42    23878.34    537.54 o 
  -3   7  15    16752.79    15875.58    405.48 o 
  -1   7  15    19424.68    19531.18    409.73 o 
   1   7  15    22518.42    21836.60    410.31 o 
   3   7  15     6107.41     6277.72    306.34 o 
   5   7  15       47.93      -67.23    168.92 o 
   7   7  15      153.83      186.86    146.65 o 
   9   7  15       19.66      232.23    213.74 o 
 -12   8  15      242.01      323.30    323.30 o 
 -10   8  15     1794.94     1915.93    186.74 o 
  -8   8  15     1666.86     1920.24    129.23 o 
  -6   8  15     2225.35     2416.13    133.71 o 
  -4   8  15      712.93      854.48     82.14 o 
  -2   8  15      107.37      170.35     93.93 o 
   0   8  15      223.57      403.57     98.36 o 
   2   8  15      981.51      912.09    214.74 o 
   4   8  15     4861.60     5149.27    277.33 o 
   6   8  15     2170.94     1936.14    328.84 o 
   8   8  15      400.52      201.90    210.55 o 
 -11   9  15      126.88      111.91    217.62 o 
  -9   9  15     1730.59     2005.03    234.40 o 
  -7   9  15    16865.63    16872.99    504.39 o 
  -5   9  15     2040.60     2261.78    177.86 o 
  -3   9  15      108.03      124.14     74.41 o 
  -1   9  15     1146.79      484.93    150.15 o 
   1   9  15     6647.14     6238.25    630.82 o 
   3   9  15      390.33      517.99    114.62 o 
   5   9  15     1181.49     1333.65    179.18 o 
   7   9  15      225.25       51.21    117.34 o 
 -12  10  15     2555.50     2931.45    612.40 o 
 -10  10  15       19.17      212.10    138.82 o 
  -8  10  15      395.16      677.43    106.70 o 
  -6  10  15      202.40      267.88     82.51 o 
  -4  10  15      482.08      442.80     57.62 o 
  -2  10  15    18507.76    17992.63    424.35 o 
   0  10  15    35057.21    32278.31    747.85 o 
   2  10  15     5709.20     5270.14    266.81 o 
   4  10  15     4880.49     5071.40    220.24 o 
   6  10  15    13635.42    14090.62    569.97 o 
   8  10  15    12680.13    13786.48   1026.61 o 
 -11  11  15     7981.26     9099.30    364.90 o 
  -9  11  15    16489.76    18157.38    594.50 o 
  -7  11  15    30901.77    34253.40    858.36 o 
  -5  11  15    40157.34    40191.32    873.31 o 
  -3  11  15    13574.84    12731.52    523.35 o 
  -1  11  15    12498.93    12696.06    428.50 o 
   1  11  15    19432.98    19312.22    548.64 o 
   3  11  15     5480.06     5241.15    258.61 o 
   5  11  15      140.69       77.57     96.36 o 
   7  11  15      198.39      412.50    198.00 o 
 -10  12  15     3556.81     3858.39    685.89 o 
  -8  12  15     2516.37     2872.83    179.19 o 
  -6  12  15       40.42      136.41     60.38 o 
  -4  12  15      517.78      483.97    186.94 o 
  -2  12  15      487.17      448.07    102.03 o 
   0  12  15      276.65      198.45    128.29 o 
   2  12  15     7902.81     7413.03    453.63 o 
   4  12  15    11383.00    10672.32    404.36 o 
   6  12  15     3156.36     1535.12    541.27 o 
 -11  13  15       17.56      125.18    140.58 o 
  -9  13  15      861.87      929.73    150.14 o 
  -7  13  15     6900.40     7340.87    313.21 o 
  -5  13  15     2065.00     1845.66    113.86 o 
  -3  13  15     2140.67     2145.95    172.97 o 
  -1  13  15      598.27      679.10    128.63 o 
   1  13  15     7996.35     7850.73    317.45 o 
   3  13  15       38.50       80.47    130.93 o 
   5  13  15     1596.70     1546.91    323.41 o 
 -10  14  15      183.72      174.51    127.21 o 
  -8  14  15     1906.73     1949.80    195.31 o 
  -6  14  15      512.59      592.41    106.79 o 
  -4  14  15      393.36      375.00     81.08 o 
  -2  14  15     7106.38     7067.51    320.21 o 
   0  14  15    11782.43    11084.97    508.31 o 
   2  14  15     5581.36     4887.25    325.90 o 
   4  14  15     5273.55     5431.82    357.00 o 
   6  14  15    10565.87    10411.58    555.85 o 
  -9  15  15    11596.81    12571.89    588.17 o 
  -7  15  15    17374.14    17754.42    684.86 o 
  -5  15  15    21401.81    21223.63    486.51 o 
  -3  15  15    22205.89    22345.85    718.81 o 
  -1  15  15    14463.92    12546.30    424.52 o 
   1  15  15     3670.29     3763.32    342.15 o 
   3  15  15     5885.96     5276.89    301.64 o 
   5  15  15      376.83      146.84    162.70 o 
  -8  16  15     3191.64     3757.16    294.57 o 
  -6  16  15       42.31     -212.22    213.60 o 
  -4  16  15      553.82      412.00     99.29 o 
  -2  16  15     2684.58     2523.81    178.31 o 
   0  16  15     1492.05      727.14    287.61 o 
   2  16  15     7340.65     5877.95    351.66 o 
   4  16  15     5978.28     5388.34    984.88 o 
  -7  17  15     2299.04     2741.84    280.69 o 
  -5  17  15      732.70      802.44    129.67 o 
  -3  17  15     2962.63     2750.46    214.78 o 
  -1  17  15       97.83      119.24    100.16 o 
   1  17  15     1085.24      778.23    180.96 o 
   3  17  15       18.73      -86.10    173.79 o 
  -6  18  15      259.63      452.07    437.74 o 
  -4  18  15      484.74      347.98    102.16 o 
  -2  18  15     5832.20     5812.08    422.76 o 
   0  18  15    11133.00     8197.24    662.79 o 
   2  18  15     5932.15     4690.01    465.05 o 
  -3  19  15    12301.15    10949.39    441.35 o 
  -1  19  15     8180.83     7114.67    424.94 o 
 -10   0  16      740.66     1212.37    438.32 o 
  -8   0  16     1538.41     2633.02    578.21 o 
  -6   0  16     8924.53    10895.79   1041.40 o 
  -4   0  16    15586.97    18499.53   1255.89 o 
  -2   0  16    38413.48    40525.46   2910.79 o 
   0   0  16     9350.39    10316.85    939.51 o 
   2   0  16     1702.77     2574.09    620.17 o 
   4   0  16    15715.44    15696.12   1328.94 o 
   6   0  16    32920.47    36996.01   1927.76 o 
   8   0  16    25975.42    32523.50   3749.02 o 
 -11   1  16     3108.58     3307.48    414.14 o 
  -9   1  16    17902.62    20511.25   1104.09 o 
  -7   1  16    38834.74    45398.14   2279.37 o 
  -5   1  16    12286.31    14515.16   1011.74 o 
  -3   1  16    10089.80    10154.06    801.46 o 
  -1   1  16    18916.54    21124.30   1039.11 o 
   1   1  16    20372.63    22661.19   1121.68 o 
   3   1  16     1194.47     1207.03    115.61 o 
   5   1  16       15.87      -49.82     75.22 o 
   7   1  16      380.71      505.15    214.08 o 
   9   1  16      182.02      392.21    259.79 o 
 -12   2  16       68.69      537.80    553.34 o 
 -10   2  16       63.66      182.99    279.78 o 
  -8   2  16      304.25      238.26    292.33 o 
  -6   2  16      180.09      164.63    215.38 o 
  -4   2  16      322.09      410.97    256.98 o 
  -2   2  16       76.78      129.46     34.38 o 
   0   2  16     1001.12     1150.09    109.14 o 
   2   2  16     1407.20     1388.11    123.68 o 
   4   2  16     1003.78     1172.38    131.36 o 
   6   2  16        5.84      115.59     78.28 o 
   8   2  16      937.81     1246.29    405.77 o 
 -11   3  16     2390.00     2689.54    378.87 o 
  -9   3  16    14255.00    15726.27    934.67 o 
  -7   3  16    27685.97    31422.91   1722.79 o 
  -5   3  16    11033.70    14270.71    982.33 o 
  -3   3  16     6112.34     5686.09   1031.57 o 
  -1   3  16     8308.65     9543.05    225.64 o 
   1   3  16    17356.83    19761.84    839.04 o 
   3   3  16      762.02      802.90    109.87 o 
   5   3  16      124.97      497.19    206.67 o 
   7   3  16      152.21      183.87    191.35 o 
 -12   4  16     3192.68     2838.19    839.33 o 
 -10   4  16      194.08      324.24    238.12 o 
  -8   4  16      709.65     1715.32    668.36 o 
  -6   4  16     2584.67     2245.26    441.06 o 
  -4   4  16     2761.39     2759.23     95.03 o 
  -2   4  16    28606.95    28470.46    810.50 o 
   0   4  16    24457.48    26260.72    741.83 o 
   2   4  16     4375.61     5858.67    473.42 o 
   4   4  16    19109.04    20089.97   1020.37 o 
   6   4  16    23910.16    27119.12   1709.97 o 
   8   4  16     6450.69     7002.91   1320.56 o 
 -13   5  16     3997.36     2701.41    867.31 o 
 -11   5  16     9675.00    10316.65   1184.39 o 
  -9   5  16    19265.72    22289.88   2594.16 o 
  -7   5  16    22406.57    21809.86    913.05 o 
  -5   5  16     9359.14     9532.63    250.37 o 
  -3   5  16    14365.36    13409.67    510.91 o 
  -1   5  16    33278.50    34422.51    688.32 o 
   1   5  16    25249.30    26068.54    734.58 o 
   3   5  16     2741.51     2663.30    259.95 o 
   5   5  16      167.87      240.07    129.76 o 
   7   5  16       49.14       76.20    162.71 o 
 -12   6  16     1614.51     1834.10    469.41 o 
 -10   6  16     1607.20     1983.98    363.76 o 
  -8   6  16       85.68      110.28     74.35 o 
  -6   6  16       73.35       73.05     44.13 o 
  -4   6  16        8.95       14.51     71.29 o 
  -2   6  16       17.43       54.29     46.80 o 
   0   6  16       17.64       65.78     58.85 o 
   2   6  16     3874.04     3701.79    196.81 o 
   4   6  16     3005.32     2639.45    354.72 o 
   6   6  16      448.60      573.29    166.09 o 
   8   6  16      490.22      -30.54    196.82 o 
 -11   7  16     3714.48     3816.49    466.47 o 
  -9   7  16    11420.85    12811.23   1353.81 o 
  -7   7  16     8813.51     9307.08    571.64 o 
  -5   7  16      154.32      197.88     68.48 o 
  -3   7  16       35.96       91.71     30.90 o 
  -1   7  16    17000.73    16866.88    346.34 o 
   1   7  16    12759.75    13178.32    439.20 o 
   3   7  16      307.72      379.20     95.20 o 
   5   7  16     1077.15     1476.31    204.70 o 
   7   7  16      147.91      182.70    248.22 o 
 -12   8  16     3994.43     4321.01    699.44 o 
 -10   8  16      326.10      503.32    387.03 o 
  -8   8  16       21.86       75.59     86.63 o 
  -6   8  16     1149.53     1331.53    106.26 o 
  -4   8  16      222.26      185.37    169.61 o 
  -2   8  16    19194.99    19506.96    499.36 o 
   0   8  16    13932.60    13536.92    293.67 o 
   2   8  16     7038.89     6801.23    749.48 o 
   4   8  16    16966.65    17820.70    546.28 o 
   6   8  16    18385.18    19384.52   1051.24 o 
 -11   9  16     6959.42     5890.88    830.01 o 
  -9   9  16    18944.18    19727.98    398.88 o 
  -7   9  16    24524.13    26932.96    629.94 o 
  -5   9  16    31934.98    32346.08    697.68 o 
  -3   9  16    31463.96    30189.77    507.90 o 
  -1   9  16    20237.53    19545.78    429.12 o 
   1   9  16    16879.13    15721.09   1672.57 o 
   3   9  16     4318.52     4704.20    229.35 o 
   5   9  16       10.58       61.71    124.78 o 
   7   9  16       21.78     -174.83    174.83 o 
 -10  10  16     2611.70     2887.94    380.57 o 
  -8  10  16     1798.34     1966.00    201.62 o 
  -6  10  16      245.43      438.37    102.47 o 
  -4  10  16     1192.76     1275.53     90.13 o 
  -2  10  16      517.22      362.59     76.23 o 
   0  10  16     1019.09      919.01     98.92 o 
   2  10  16     1561.12     1277.65    130.97 o 
   4  10  16     1655.78     1646.70    167.88 o 
   6  10  16     1035.75      747.48    164.58 o 
 -11  11  16      169.55      251.53    277.28 o 
  -9  11  16     2935.91     3234.85    217.30 o 
  -7  11  16     4046.44     4759.23    228.57 o 
  -5  11  16     2428.29     2247.60    156.35 o 
  -3  11  16      199.31      184.02     89.47 o 
  -1  11  16     3985.34     3988.77    232.52 o 
   1  11  16     1869.14     1889.82    226.59 o 
   3  11  16      244.55      357.93    107.45 o 
   5  11  16     1457.19     1043.62    331.78 o 
 -10  12  16       88.42      135.96    138.29 o 
  -8  12  16      193.36      268.97    101.48 o 
  -6  12  16      955.48     1128.88    131.06 o 
  -4  12  16     2532.18     2537.59    389.11 o 
  -2  12  16    17126.29    16200.97    669.53 o 
   0  12  16     9552.66     9171.07    351.08 o 
   2  12  16     3284.54     2735.14    255.09 o 
   4  12  16     4800.09     4976.43    291.50 o 
   6  12  16    13157.27    13485.38    610.83 o 
  -9  13  16    11166.67    12329.94    515.37 o 
  -7  13  16    24080.53    25123.41    707.46 o 
  -5  13  16    22720.88    22535.20   1016.86 o 
  -3  13  16    14461.68    14772.75    756.05 o 
  -1  13  16     7888.35     6999.59    380.49 o 
   1  13  16    10172.59    10053.67    408.29 o 
   3  13  16     3630.72      934.99    896.67 o 
   5  13  16      646.99      410.25    146.10 o 
  -8  14  16      791.21      731.12    148.84 o 
  -6  14  16       10.96      101.58    174.45 o 
  -4  14  16       15.62       93.42     75.71 o 
  -2  14  16        1.23       91.33    117.11 o 
   0  14  16     2862.06     2658.54    249.25 o 
   2  14  16     2796.74     1984.76    679.32 o 
   4  14  16     6058.04     5580.26    367.65 o 
  -7  15  16     1596.03     1548.26    240.31 o 
  -5  15  16       15.41      143.62    147.54 o 
  -3  15  16     1355.90     1296.74    149.63 o 
  -1  15  16       74.44      -30.24    103.04 o 
   1  15  16       46.12      -35.68    114.76 o 
   3  15  16      245.69      155.29    166.08 o 
  -6  16  16        0.10     -182.21    182.21 o 
  -4  16  16     1291.63      923.82    245.27 o 
  -2  16  16     8161.48     7488.45    325.38 o 
   0  16  16     8599.36     7114.80    359.39 o 
   2  16  16     1632.92      861.79    363.26 o 
  -5  17  16     9487.24    10478.13    593.97 o 
  -3  17  16    10542.44    10681.19    390.81 o 
  -1  17  16    13016.63    11077.92    637.07 o 
   1  17  16    10140.29     8834.71    435.92 o 
  -4  18  16      678.93      410.34    481.84 o 
  -2  18  16       41.00       70.05    118.73 o 
 -11   1  17     5469.67     7453.24    847.11 o 
  -9   1  17    12293.55    14128.69    961.46 o 
  -7   1  17     7537.98     9856.93    767.07 o 
  -5   1  17     8913.68    12723.99   1509.25 o 
  -3   1  17    21480.97    21884.65   1585.29 o 
  -1   1  17    22054.17    24813.78   1019.64 o 
   1   1  17     3817.38     4448.06    253.93 o 
   3   1  17      173.62       42.73     84.28 o 
   5   1  17       40.24      -43.42     82.37 o 
   7   1  17     1690.23     2211.82    261.10 o 
 -12   2  17     1905.31     2359.46    895.29 o 
 -10   2  17      677.89      707.96    305.93 o 
  -8   2  17     5196.20     6167.55   1405.11 o 
  -6   2  17     5734.25     6947.98    622.03 o 
  -4   2  17     6229.26     7396.66    571.50 o 
  -2   2  17    26194.93    27466.32   1135.44 o 
   0   2  17     4430.71     5577.25    239.78 o 
   2   2  17     6044.10     6659.78    313.55 o 
   4   2  17    21173.32    23173.57    951.11 o 
   6   2  17    19170.39    20648.90    830.91 o 
   8   2  17     4777.19     5202.27    667.86 o 
 -11   3  17     4961.03     5107.69    554.11 o 
  -9   3  17    20486.52    23025.90   1776.59 o 
  -7   3  17    27217.54    30065.07   1521.69 o 
  -5   3  17    16487.51    21810.28   1128.39 o 
  -3   3  17    11163.37    11457.96   1208.36 o 
  -1   3  17    23954.59    26298.40   1129.75 o 
   1   3  17    14487.44    16862.74    790.07 o 
   3   3  17     1699.54     1710.52    175.26 o 
   5   3  17      408.32      532.19     99.51 o 
   7   3  17      632.06      709.88    283.82 o 
 -12   4  17     1080.35     1442.41    780.27 o 
 -10   4  17      936.37     1293.52    352.75 o 
  -8   4  17       70.42      494.80    338.37 o 
  -6   4  17       75.74     -123.45    284.25 o 
  -4   4  17      429.54      425.23     93.91 o 
  -2   4  17        1.31      -44.54     70.15 o 
   0   4  17        9.57      121.62     65.72 o 
   2   4  17      225.48      319.58    106.57 o 
   4   4  17     1292.27     1194.57    151.47 o 
   6   4  17      646.94      687.24    172.54 o 
 -11   5  17     2632.82     2645.65    433.20 o 
  -9   5  17    13840.63    16227.04   1924.25 o 
  -7   5  17     8351.61    10304.64    763.35 o 
  -5   5  17      870.63      843.59    130.45 o 
  -3   5  17     9041.76     8474.42    313.19 o 
  -1   5  17    23667.28    23969.46    456.69 o 
   1   5  17     5534.32     6106.07    253.55 o 
   3   5  17       20.61       67.79     99.23 o 
   5   5  17        2.60     -143.14    143.14 o 
   7   5  17      544.14      532.99    302.72 o 
 -12   6  17     3704.64     3860.93    655.92 o 
 -10   6  17     2070.32     2391.80    435.42 o 
  -8   6  17     3945.90     3911.76    573.95 o 
  -6   6  17       72.92      131.22    120.44 o 
  -4   6  17     6502.87     6648.05    162.55 o 
  -2   6  17    14783.15    14150.29    238.00 o 
   0   6  17     2994.79     3434.95    134.50 o 
   2   6  17     4636.58     4857.69    350.80 o 
   4   6  17    24307.04    28047.88   1819.01 o 
   6   6  17    19741.53    22725.25   1085.39 o 
 -11   7  17     6361.68     5872.23    805.14 o 
  -9   7  17    20782.25    22083.70   1495.16 o 
  -7   7  17    22697.30    24363.72    633.11 o 
  -5   7  17    13482.87    13243.70    421.58 o 
  -3   7  17     7634.93     7425.39    121.15 o 
  -1   7  17    18515.28    18391.62    473.37 o 
   1   7  17    17895.72    17739.75    684.41 o 
   3   7  17     4521.24     4765.49    279.45 o 
   5   7  17      695.47     1145.60    169.35 o 
   7   7  17      359.91      657.52    386.99 o 
 -10   8  17      997.61      795.67    324.52 o 
  -8   8  17      264.67      -63.73    312.42 o 
  -6   8  17       70.04      119.59     57.61 o 
  -4   8  17       12.02      -11.29     86.78 o 
  -2   8  17       31.91       74.29     45.95 o 
   0   8  17      929.13     1026.87     97.43 o 
   2   8  17     3602.91     3832.46    272.99 o 
   4   8  17      103.98      119.68    114.70 o 
   6   8  17       50.57       71.69    118.31 o 
 -11   9  17     1979.32     1352.26    540.90 o 
  -9   9  17     9476.81     9263.88   1271.43 o 
  -7   9  17     5907.50     6597.45    282.13 o 
  -5   9  17       16.32      118.22    137.75 o 
  -3   9  17       59.74       60.54     55.95 o 
  -1   9  17     6439.41     6837.04    222.61 o 
   1   9  17     2596.95     2348.91    337.59 o 
   3   9  17      197.27      144.25    100.19 o 
   5   9  17       27.28       99.69    110.45 o 
 -10  10  17       41.56      192.35    335.87 o 
  -8  10  17     2503.85     2351.81    192.33 o 
  -6  10  17      187.93      329.24    105.23 o 
  -4  10  17     9451.24     9375.58    320.34 o 
  -2  10  17     9344.18     8655.85    207.89 o 
   0  10  17     2470.08     2162.87    349.18 o 
   2  10  17     5398.30     5610.13    230.11 o 
   4  10  17    10284.66    10148.70    521.54 o 
   6  10  17     9728.24    10398.18    417.82 o 
  -9  11  17    13099.98    14255.12    846.68 o 
  -7  11  17    17183.86    18982.21    758.29 o 
  -5  11  17    20781.33    21434.68    579.87 o 
  -3  11  17    24890.30    24015.01    591.42 o 
  -1  11  17    19094.97    17424.93    413.06 o 
   1  11  17     8204.30     7721.32    369.98 o 
   3  11  17     1999.29     1779.27    162.43 o 
   5  11  17      276.98       64.48    133.41 o 
 -10  12  17     2516.19     2496.43    495.65 o 
  -8  12  17      545.54      570.59    176.34 o 
  -6  12  17       80.12      116.94    184.86 o 
  -4  12  17      452.15      481.89    141.11 o 
  -2  12  17       36.16       57.73    108.14 o 
   0  12  17     1791.15     1557.18    189.31 o 
   2  12  17     3886.89     2964.91    203.65 o 
   4  12  17     1429.77      718.59    238.48 o 
  -9  13  17     2036.49     1672.45    593.75 o 
  -7  13  17      179.71      301.19    118.21 o 
  -5  13  17        5.57       -2.37    134.26 o 
  -3  13  17     1898.58     1941.72    151.38 o 
  -1  13  17     2115.98     1622.97    174.17 o 
   1  13  17      107.59      159.86    126.04 o 
   3  13  17     2194.40     1843.79    379.84 o 
  -8  14  17      791.38      686.80    175.58 o 
  -6  14  17       58.47     -111.94    176.47 o 
  -4  14  17     3026.09     3161.80    239.90 o 
  -2  14  17     6590.15     6511.50    372.54 o 
   0  14  17     1693.96     1419.65    321.55 o 
   2  14  17     2286.19     1775.34    420.34 o 
  -7  15  17    14382.39    15694.53    680.96 o 
  -5  15  17    13704.03    14437.04    626.86 o 
  -3  15  17    11855.71    11187.06    502.40 o 
  -1  15  17    13109.80    12348.86    561.66 o 
   1  15  17     6016.56     5725.37    308.92 o 
  -6  16  17       43.02       77.44    158.03 o 
  -4  16  17       40.71      -51.64    171.01 o 
  -2  16  17       31.91     -138.65    138.65 o 
   0  16  17     2208.46     1438.65    307.10 o 
  -3  17  17       54.91       99.09    179.77 o 
 -10   0  18     4867.39     6341.63    973.01 o 
  -8   0  18     3969.46     4861.92    861.09 o 
  -6   0  18     1561.43     2039.27   1032.07 o 
  -4   0  18     2500.42     3671.31    665.25 o 
  -2   0  18     2131.92     2275.24    214.75 o 
   0   0  18       58.15      200.82    207.06 o 
   2   0  18    12318.31    14830.46   1234.83 o 
   4   0  18    27392.23    31141.20   1480.36 o 
   6   0  18     7324.90     7794.97   1709.75 o 
 -11   1  18     5082.88     6703.52    686.79 o 
  -7   1  18     8478.34     9437.36   1027.41 o 
  -5   1  18    15870.00    19544.64   1103.44 o 
  -3   1  18    22416.48    26679.76   1329.55 o 
  -1   1  18    17713.11    18919.74   1056.26 o 
   1   1  18     3635.25     4440.88    185.80 o 
   3   1  18      554.00      811.19    135.43 o 
   5   1  18     1637.74     1724.45    189.18 o 
   7   1  18      838.48      876.22    205.30 o 
 -12   2  18       48.48     -242.47    376.15 o 
 -10   2  18       29.88     -240.49    291.96 o 
  -8   2  18      704.07      614.21    330.55 o 
  -6   2  18      893.14     1080.33    423.60 o 
  -4   2  18      533.60      792.57    528.47 o 
  -2   2  18       16.31      -39.73     39.73 o 
   0   2  18      873.15      862.18    135.96 o 
   2   2  18      113.28      177.12     93.99 o 
   4   2  18      158.08      373.35    106.75 o 
   6   2  18      310.60      279.35    205.82 o 
 -11   3  18     4889.31     5943.45   1332.05 o 
  -7   3  18     3393.17     4997.09    601.99 o 
  -5   3  18     9125.45     9667.54    731.89 o 
  -3   3  18    12058.62    12477.48   1955.03 o 
  -1   3  18    12797.96    13314.28    621.74 o 
   1   3  18     2299.45     2318.46    162.25 o 
   3   3  18      716.86      628.84    113.30 o 
   5   3  18     1251.70     1473.80    158.20 o 
   7   3  18      293.97      390.51    286.95 o 
 -12   4  18     3287.42     3155.27    671.47 o 
 -10   4  18     3067.00     3484.80    548.38 o 
  -8   4  18     8628.11    10360.82    824.92 o 
  -6   4  18       14.16       82.68    234.09 o 
  -4   4  18    10592.89    10485.96    819.06 o 
  -2   4  18     2673.67     2659.18    136.91 o 
   0   4  18     1790.09     2119.73    166.04 o 
   2   4  18    15246.93    16574.99    765.32 o 
   4   4  18    17457.64    19419.04    705.29 o 
   6   4  18     8230.29     9568.85    610.81 o 
 -11   5  18     7203.60     7998.54   1028.96 o 
  -9   5  18    12100.32    15444.90   2199.37 o 
  -7   5  18    12155.19    13901.50   1094.24 o 
  -5   5  18    11722.89    12709.51    324.12 o 
  -3   5  18    25364.18    24491.44   1722.25 o 
  -1   5  18    16322.00    16698.88    595.07 o 
   1   5  18     3766.22     4012.09    276.86 o 
   3   5  18     1091.81     1183.19    126.86 o 
   5   5  18     3094.53     3536.13    253.62 o 
 -10   6  18     1728.22     1982.46    462.48 o 
  -8   6  18      302.87      388.93    294.31 o 
  -6   6  18      278.10      -20.57    211.43 o 
  -4   6  18      306.89      425.45     62.64 o 
  -2   6  18       12.32       66.11     93.15 o 
   0   6  18      581.42      647.57     87.43 o 
   2   6  18       65.80       61.90    112.87 o 
   4   6  18      669.98      396.99    148.25 o 
   6   6  18      692.07      690.59    348.15 o 
 -11   7  18     3574.85     3117.97    696.34 o 
  -9   7  18     4907.02     4744.38    750.27 o 
  -7   7  18     3170.07     3255.72    611.49 o 
  -5   7  18      441.69      507.48    107.02 o 
  -3   7  18     4154.15     4205.56    256.53 o 
  -1   7  18     5383.74     5266.94    614.36 o 
   1   7  18        5.08       35.12     77.16 o 
   3   7  18        0.50        9.94     90.74 o 
   5   7  18     1392.67     1574.68    368.83 o 
 -10   8  18     4256.26     4236.65    715.58 o 
  -8   8  18     6588.98     7921.69    732.25 o 
  -6   8  18      262.44      288.57    146.75 o 
  -4   8  18    10095.58     9830.03    282.23 o 
  -2   8  18     5304.23     5230.60    209.74 o 
   0   8  18      967.16      973.79    134.97 o 
   2   8  18     6130.29     6545.57    598.60 o 
   4   8  18    18185.82    18223.24    970.17 o 
  -9   9  18    10422.83    10421.48    902.08 o 
  -7   9  18    10188.33    11982.00    808.40 o 
  -5   9  18    15305.69    15853.33    397.70 o 
  -3   9  18    25885.63    25670.68    627.77 o 
  -1   9  18    23183.24    23500.02    577.70 o 
   1   9  18     9970.61     9739.93    380.92 o 
   3   9  18     1287.41     1245.33    198.13 o 
   5   9  18     1801.73     1519.22    294.66 o 
 -10  10  18     1569.03     2434.07    724.31 o 
  -8  10  18      302.89        4.18    222.49 o 
  -6  10  18      190.19      120.05    113.66 o 
  -4  10  18      805.13      805.31    132.73 o 
  -2  10  18       26.32        3.30     65.31 o 
   0  10  18     1158.61     1116.04    140.18 o 
   2  10  18     2690.36     2191.24    464.08 o 
   4  10  18     1150.68     1011.69    187.44 o 
  -9  11  18     2656.16     2575.57    420.78 o 
  -7  11  18      136.80      228.26    306.69 o 
  -5  11  18      154.71      295.18    131.87 o 
  -3  11  18    10176.41     9869.04    466.88 o 
  -1  11  18     4541.43     4442.10    199.88 o 
   1  11  18      276.44      250.30    105.08 o 
   3  11  18     1144.51     1239.88    219.05 o 
  -8  12  18      996.97     1299.39    512.93 o 
  -6  12  18       10.30      180.51    199.22 o 
  -4  12  18     3081.55     2980.13    289.86 o 
  -2  12  18     3297.70     3167.59    311.61 o 
   0  12  18      850.86      882.47    125.40 o 
   2  12  18     4241.76     3962.75    597.87 o 
  -7  13  18    11089.80    11612.58    784.81 o 
  -5  13  18    14252.39    14890.69    733.52 o 
  -3  13  18    12541.75    12575.10    580.93 o 
  -1  13  18    11989.92    10403.04    321.76 o 
   1  13  18     5502.07     4770.08    789.14 o 
  -6  14  18      479.94      340.04    159.67 o 
  -4  14  18      451.05      311.17    225.02 o 
  -2  14  18       46.10     -134.27    134.27 o 
   0  14  18     2315.49     1578.19    401.42 o 
  -5  15  18      948.71      605.79    202.87 o 
  -3  15  18      901.15      544.06    358.29 o 
  -1  15  18      955.42      542.29    240.10 o 
  -7   1  19     2851.05     4155.28    609.48 o 
  -5   1  19     6260.09     8321.23    755.82 o 
  -3   1  19    29827.72    36138.15   1774.95 o 
  -1   1  19     5083.81     5664.40    329.72 o 
   1   1  19      404.02      493.63    102.88 o 
   3   1  19     1516.11     1749.04    152.96 o 
   5   1  19     3329.49     3511.99    250.24 o 
 -10   2  19     9548.01    11449.13   1417.54 o 
  -8   2  19     5360.59     6888.73    753.00 o 
  -6   2  19      363.60      762.68    422.31 o 
  -4   2  19     8759.51     8612.38   1855.86 o 
  -2   2  19       49.40       74.29     47.32 o 
   0   2  19      931.85     1135.11    125.72 o 
   2   2  19    13910.53    15500.14    864.16 o 
   4   2  19    15889.58    17115.96    870.09 o 
   6   2  19     3742.78     4974.68    416.39 o 
 -11   3  19     6819.09     7765.39   1122.22 o 
  -9   3  19     3662.07     5447.17    863.69 o 
  -7   3  19     8924.07    10038.93   1112.89 o 
  -5   3  19    16084.13    18468.07   1144.00 o 
  -3   3  19    21719.65    22983.50   1524.73 o 
  -1   3  19    19280.13    19759.89   1088.51 o 
   1   3  19     4154.62     4107.17    191.86 o 
   3   3  19     1531.43     1790.51    173.65 o 
   5   3  19     2908.73     2719.80    279.44 o 
 -10   4  19        6.08      929.48    531.58 o 
  -8   4  19        7.24      692.72    347.24 o 
  -6   4  19      257.12      211.55    335.85 o 
  -4   4  19     1270.17     1365.69    425.27 o 
  -2   4  19       51.34       27.38     87.28 o 
   0   4  19      443.06      597.50    149.28 o 
   2   4  19      679.65      860.33    174.01 o 
   4   4  19       23.78      108.73    141.77 o 
 -11   5  19     6496.66     6891.86   1072.48 o 
  -9   5  19     2548.73     3101.84    692.97 o 
  -7   5  19     1302.04     1939.66    567.25 o 
  -5   5  19     5108.90     7535.41    837.68 o 
  -3   5  19    15666.82    16740.73    640.96 o 
  -1   5  19     6016.31     6111.50    309.94 o 
   1   5  19      309.64      425.84     92.57 o 
   3   5  19      457.10      716.42    195.97 o 
   5   5  19     2691.37     2108.43    261.14 o 
 -10   6  19     7543.45     8992.10    900.64 o 
  -8   6  19     2723.46     2565.85    506.78 o 
  -6   6  19      478.44      685.48    328.32 o 
  -4   6  19      213.79      188.35    133.05 o 
  -2   6  19       11.97      -21.03     86.76 o 
   0   6  19     3519.30     3265.71    386.24 o 
   2   6  19    17257.72    17453.02    785.04 o 
   4   6  19    13851.88    15746.49    785.21 o 
  -9   7  19     9132.96    10221.80   1169.45 o 
  -7   7  19     8492.88    10605.98   1461.98 o 
  -5   7  19    14288.54    14877.28   1180.58 o 
  -3   7  19    13672.64    13306.48    654.64 o 
  -1   7  19    11059.97    10837.18    403.10 o 
   1   7  19     5192.74     4929.33    657.26 o 
   3   7  19     3788.69     4190.70    300.62 o 
   5   7  19     1780.64      641.31    816.02 o 
 -10   8  19      284.92      622.34    381.87 o 
  -8   8  19      765.36      861.38    377.77 o 
  -6   8  19      873.81     1051.89    536.24 o 
  -4   8  19      380.54      296.27    106.34 o 
  -2   8  19      281.84      226.65     97.56 o 
   0   8  19       63.39      145.96     90.42 o 
   2   8  19      186.71      -17.46     91.03 o 
   4   8  19       47.18       54.16    134.95 o 
  -9   9  19     1029.87     1393.86    446.16 o 
  -7   9  19       94.87      292.73    385.47 o 
  -5   9  19     3777.43     3797.89    544.75 o 
  -3   9  19     3589.41     3811.08    235.30 o 
  -1   9  19      948.91      706.04    246.22 o 
   1   9  19      126.50      326.93     96.99 o 
   3   9  19      167.82      174.01    133.38 o 
  -8  10  19     1188.78     1141.46    529.50 o 
  -6  10  19      412.93      593.84    263.77 o 
  -4  10  19     1619.12     1243.27    172.86 o 
  -2  10  19      539.14      624.17    139.55 o 
   0  10  19     1562.11     1207.92    179.81 o 
   2  10  19    11310.67    10621.53    398.46 o 
  -7  11  19     9849.00     9648.50    826.14 o 
  -5  11  19    13175.65    13990.42    623.87 o 
  -3  11  19    19051.70    19254.14    626.28 o 
  -1  11  19     9087.91     8899.92    391.69 o 
   1  11  19     4545.40     4444.82    218.52 o 
  -6  12  19     1040.42      411.10    318.20 o 
  -4  12  19       72.89      -30.69    106.87 o 
  -2  12  19       37.87      -18.02    209.47 o 
   0  12  19      759.39      587.24    130.70 o 
   2  12  19       17.56        0.41    165.90 o 
  -5  13  19     1477.17     1031.83    190.28 o 
  -3  13  19     3628.31     3652.66    318.00 o 
  -1  13  19        5.79     -297.91    297.91 o 
  -4  14  19     2295.03     1913.50    248.52 o 
  -2  14  19      392.74      390.07    181.53 o 
  -8   0  20     2191.72     2679.65    798.92 o 
  -6   0  20      321.68      488.06    460.08 o 
  -4   0  20      263.81      357.49    425.88 o 
  -2   0  20      662.47       34.20    310.86 o 
   0   0  20     5726.81     5211.33   1640.25 o 
   2   0  20     9630.76    11429.25    980.66 o 
   4   0  20     3327.11     3005.89   1033.09 o 
  -9   1  20     2645.68     3449.70    616.55 o 
  -5   1  20    17026.03    21048.62   1967.77 o 
  -3   1  20    12449.26    18283.98   1891.49 o 
  -1   1  20     5553.38     5836.78    246.49 o 
   1   1  20     2068.06     2250.51    291.02 o 
   3   1  20     4114.95     4594.57    275.89 o 
  -8   2  20        2.48      217.90    516.03 o 
  -6   2  20      135.37      -74.03    273.34 o 
  -4   2  20        0.75      227.48    280.10 o 
  -2   2  20       84.43     -150.17    239.48 o 
   0   2  20        0.08       37.51     62.65 o 
   2   2  20      330.01      188.73     93.24 o 
   4   2  20      284.95      152.90    124.56 o 
  -9   3  20     1713.87     1744.84    506.05 o 
  -5   3  20    13685.98    17047.80   1700.43 o 
  -3   3  20    12465.94    15050.83   1276.10 o 
  -1   3  20     2578.65     2622.36    757.21 o 
   1   3  20      264.94      340.39    159.94 o 
   3   3  20     3853.10     3999.71    214.66 o 
 -10   4  20     5716.62     9403.64   1442.41 o 
  -8   4  20     1005.28     1171.52    432.30 o 
  -6   4  20      531.13      646.18    341.20 o 
  -4   4  20        4.14     -252.43    368.37 o 
  -2   4  20       59.80      -69.76    128.19 o 
   0   4  20     4035.01     4364.97    649.66 o 
   2   4  20    16218.05    16373.10    841.81 o 
   4   4  20     4999.74     5383.03    519.26 o 
  -9   5  20     7193.02    10461.51   1015.85 o 
  -7   5  20     7911.04     9720.86   1143.04 o 
  -5   5  20    11321.96    15899.38   1788.79 o 
  -3   5  20     7146.22     7895.62    680.71 o 
  -1   5  20     6536.48     6391.10   1741.72 o 
   1   5  20     7224.05     7803.28    272.57 o 
   3   5  20     5361.18     6175.21    337.41 o 
  -8   6  20      634.87     1264.11    523.60 o 
  -6   6  20      115.04      545.93    330.15 o 
  -4   6  20      211.06     -222.79    263.72 o 
  -2   6  20        3.95        6.13     95.09 o 
   0   6  20      133.98      155.19    143.29 o 
   2   6  20        4.90     -105.01    118.99 o 
  -9   7  20     2348.61     2747.57    586.69 o 
  -7   7  20     2100.26     2777.61    697.30 o 
  -5   7  20     5068.43     4894.45    709.98 o 
  -3   7  20     1577.67     1927.71    456.78 o 
  -1   7  20       18.74      -42.57     95.81 o 
   1   7  20      752.29      533.70    165.59 o 
   3   7  20     2838.18     2878.88    279.62 o 
  -8   8  20     1084.83      980.73    453.86 o 
  -6   8  20     1274.85     1407.13    575.10 o 
  -4   8  20       43.88     -293.94    293.94 o 
  -2   8  20      554.08      541.30    165.60 o 
   0   8  20     2901.63     2541.42    496.26 o 
   2   8  20     9702.09     9917.24    479.10 o 
  -7   9  20     9173.54    11801.33   1314.72 o 
  -5   9  20    11967.34    13095.70   1043.56 o 
  -3   9  20    17727.61    17987.67    999.90 o 
  -1   9  20    13103.10    12302.77    711.18 o 
   1   9  20     5185.21     4716.70    252.51 o 
  -6  10  20     1663.61     1887.88    602.27 o 
  -4  10  20      270.47      543.88    419.48 o 
  -2  10  20      753.08      773.46    167.98 o 
   0  10  20      442.14      181.42    145.99 o 
  -5  11  20     2603.01     2258.38    402.03 o 
  -3  11  20     4858.26     4846.03    254.63 o 
  -1  11  20       51.71      -11.28    133.53 o 
  -4  12  20        6.96      262.04    240.85 o 
  -2  12  20       88.91       12.00    211.12 o 
  -9   1  21     2002.53     2318.68    591.25 o 
  -7   1  21     5587.13     8267.06    936.34 o 
  -5   1  21     6475.72    15451.06   7812.02 o 
  -3   1  21     5152.30     6977.29    728.62 o 
  -1   1  21     4548.60     6812.59    635.25 o 
   1   1  21     3605.72     3561.12    500.02 o 
   3   1  21     2561.20     2660.53    176.56 o 
  -8   2  21       70.54     -540.90    559.56 o 
  -6   2  21       50.85      171.03    310.33 o 
  -4   2  21     3177.00     3977.05    599.32 o 
  -2   2  21        8.33      -61.28    287.09 o 
   0   2  21     9669.70    10992.88    502.78 o 
   2   2  21     7526.62     7630.04    557.02 o 
  -9   3  21     2327.36     2506.16    606.56 o 
  -7   3  21     9173.77    11709.72   1113.55 o 
  -5   3  21    17100.84    20518.08   1389.83 o 
  -3   3  21     9174.81    11029.51    887.61 o 
  -1   3  21     2193.36     1102.16   1199.94 o 
   1   3  21     5663.74     5559.34    867.73 o 
   3   3  21     5586.26     6173.58    292.86 o 
  -8   4  21      734.97      407.23    512.93 o 
  -6   4  21       63.15       31.01    265.93 o 
  -4   4  21      121.06      209.06    303.09 o 
  -2   4  21      234.19      152.68    236.31 o 
   0   4  21        0.17      144.78    162.95 o 
   2   4  21        0.70      132.46    120.43 o 
  -7   5  21     4850.74     5551.90    779.37 o 
  -5   5  21     8207.77    10343.64    920.53 o 
  -3   5  21     2048.37     2559.40    455.00 o 
  -1   5  21     1042.37      290.52    387.03 o 
   1   5  21     3876.78     3297.18   1030.67 o 
  -8   6  21      579.75      591.78    554.89 o 
  -6   6  21        2.27      253.99    533.13 o 
  -4   6  21      121.07      198.95    356.94 o 
  -2   6  21        9.84      161.90    272.57 o 
   0   6  21     6401.53     7152.25    611.99 o 
   2   6  21     5531.91     5510.98    719.09 o 
  -7   7  21    10037.90    11611.05   1492.15 o 
  -5   7  21    12913.16    14412.68   1113.95 o 
  -3   7  21     8504.94    10022.05   1134.65 o 
  -1   7  21     1980.79     1609.28    580.07 o 
   1   7  21     4028.73     3388.35    960.61 o 
  -6   8  21      328.12      613.11    380.80 o 
  -4   8  21       38.42      412.19    551.39 o 
  -2   8  21      131.28      -21.90    273.81 o 
   0   8  21        7.23      -24.91    139.43 o 
  -5   9  21     5832.63     7606.09    851.52 o 
  -3   9  21      578.87      584.48    349.48 o 
  -1   9  21      754.51      488.11    150.76 o 
  -4  10  21      235.22     -261.13    453.86 o 
  -2  10  21      624.98      -90.15    373.04 o 
  -2   0  22       33.13      -80.82    366.82 o 
   0   0  22     5327.84     7125.01    932.59 o 
  -7   1  22     7398.16     9721.14   1055.92 o 
  -5   1  22     7506.07     9602.12    967.06 o 
  -3   1  22     5820.46     6049.22   3952.64 o 
   1   1  22     5111.70     6101.76    564.87 o 
  -2   2  22      265.53      345.95    295.32 o 
   0   2  22       51.21       78.94    273.40 o 
  -7   3  22     5526.21     6899.95    901.97 o 
  -5   3  22     4868.41     5762.43    768.71 o 
  -3   3  22     3105.15     3187.91   2278.64 o 
  -6   4  22     1760.59     1980.21    702.55 o 
  -2   4  22     1519.14      679.95    603.08 o 
   0   4  22     4708.60     2674.11   2235.11 o 
  -5   5  22     8380.17     9101.35    927.65 o 
  -3   5  22     4308.80     3618.26   2443.39 o 
  -1   5  22     5826.85     5889.23   3405.52 o 
  -4   6  22       44.76     -114.86    456.97 o 
  -2   6  22       30.34     -107.04    244.88 o 
  -3   7  22       52.69     -350.95    350.95 o 
                                                 
